# Supplementary material for: Amyloid formation and depolymerization of tumor suppressor p16INK4a are regulated by a thiol-dependent redox mechanism
Source: Nat Commun. 2024 Jul 1;15:5535. doi: 10.1038/s41467-024-49581-7 (PMC11217399; doi:10.1038/s41467-024-49581-7)
Supplement: Supplementary file 4 — Source Data file [file 41467_2024_49581_MOESM4_ESM.xlsx]

## Sheet: WB main text
Figure(s) 4e, 7a-b, 7d(first panel) uncropped and unprocessed scans
	Figure 7a
									anti-β-actin (Sigma A5310) 1:10 000					anti-p16 monoclonal antibody (ab108349) 1:1000
	Figure 7b
									anti-β-actin (Sigma A5310) 1:10 000					anti-p16 monoclonal antibody (ab108349) 1:1000
									anti-β-actin (Sigma A5310) 1:10 000					anti-p16 monoclonal antibody (ab108349) 1:1000
	Figure 7d
									anti-β-actin (Sigma A5310) 1:10 000					anti-p16 monoclonal antibody (ab108349) 1:1000
	Figure 4e
								anti-phospho-Rb (Ser807/811) (Cell Signaling #9308) 1:1000							anti-his-tag (Abcam ab18184) 1:1000					anti-GST-tag (Abcam ab36415) 1:1000

## Sheet: WB supplementary
Fig S6
					anti-phospho-Rb (Ser807/811)(Cell Signaling #9308) 1:1000						Anti-his-tag (Abcam ab18184) 1:1000					anti-GST-tag (Abcam ab36415) 1:1000
Fig S9B

## Sheet: Fig_1c
##BLOCKS= 8
Note:
PROTOCOL REVISION HISTORY:
v1.0.0: original protocol created (MDC)
v1.0.1: 06/30/05 - Updated, spell checked, & formatted to new style guide. (DW)
READER SUITABILITY:
EMax, VMax, ThermoMax, VersaMax, SpectraMax, SpectraMax Plus, SpectraMax Plus 384, SpectraMax 190, SpectraMax 340PC, SpectraMax 340PC 384, SpectraMax M2, SpectraMax M5
~End
Note:
Basic Endpoint Protocol
Unfamiliar with SoftMax Pro software?
If you are new to SoftMax Pro software, we strongly recommended spending time familiarizing yourself with the powerful features by completing at least one of the tutorials located in the Tutorials folder.
Protocol Use
Use this protocol for endpoint assays that have unknowns that will have concentrations interpolated from a standard curve. Modify the instrument setup for the wavelength(s) of interest for your assay. You may also modify the template to include additional standards, unknowns, and controls.
~End
Plate:	Plate01	1.3	TimeFormat	Kinetic	Fluorescence	TRUE	Raw	FALSE	2401	144000	60				1	482	1	12	96	435	Automatic	475			6	Medium			4	4	None
Time(hh:mm:ss)	Temperature(¡C)	A1	A2	A3	A4	A5	A6	A7	A8	A9	A10	A11	A12	B1	B2	B3	B4	B5	B6	B7	B8	B9	B10	B11	B12	C1	C2	C3	C4	C5	C6	C7	C8	C9	C10	C11	C12	D1	D2	D3	D4	D5	D6	D7	D8	D9	D10	D11	D12
00:00:00	25.2																																					44.387	43.456	43.831	46.046	33.225	37.833	33.756	34.298	29.539	26.212	23.776	22.317
01:00:00	25.3																																					45.131	43.672	43.732	45.292	33.843	45.372	33.523	35	30.741	38.325	24.027	23.696
02:00:00	25.3																																					45.492	44.369	43.821	45.593	32.305	49.184	32.894	34.675	30.574	25.661	24.094	22.209
03:00:00	25.3																																					44.99	43.307	44.046	46.357	32.863	47.595	32.548	34.356	30.209	28.173	23.858	23.665
04:00:00	25.3																																					42.86	43.006	43.294	45.715	32.473	48.261	32.354	33.818	29.073	28.862	23.857	22.859
05:00:00	25.3																																					41.79	42.782	44.073	46.218	32.965	47.934	33.355	34.049	29.54	27.767	24.074	23.778
06:00:00	25.3																																					41.987	42.474	43.47	46.345	31.302	49.065	32.63	33.702	28.665	29.665	23.859	23.419
07:00:00	25.3																																					42.998	43.822	44.366	45.82	33.242	46.8	33.244	34.289	28.558	30.834	23.352	22.889
08:00:00	25.3																																					42.053	43.371	44.183	45.217	33.398	46.499	34.212	34.278	27.557	28.601	23.608	23.322
09:00:00	25.3																																					42.905	43.738	44.923	46.235	33.59	45.243	32.725	34.504	26.656	29.951	23.959	22.703
10:00:00	25.3																																					42.777	45.215	44.536	47.022	33.353	44.98	32.002	35.128	28.397	31.447	24.051	22.698
11:00:00	25.3																																					43.113	44.066	45.283	46.72	32.359	45.324	33.203	34.672	26.512	33.994	24.121	23.361
12:00:00	25.3																																					43.754	44.83	45.891	46.107	33.22	43.081	33.268	34.78	27.198	31.3	23.423	23.061
13:00:00	25.3																																					45.258	44.81	47.074	46.106	33.651	42.366	33.581	34.971	26.934	31.853	24.248	23.005
14:00:00	25.3																																					45.061	44.797	47.029	47.999	31.962	42.33	33.028	35.041	26.508	33.17	23.797	23.734
15:00:00	25.4																																					44.567	45.998	47.172	48.292	32.673	41.094	33.837	35.875	26.387	33.684	24.01	23.75
16:00:00	25.4																																					46.636	46.359	46.129	49.077	34.362	39.494	34.455	35.38	26.92	34.105	24.014	24.457
17:00:00	25.4																																					47.266	46.704	47.911	49.214	34.05	39.688	34.079	36.188	25.749	35.562	24.212	24.837
18:00:00	25.4																																					47.345	47.986	47.945	49.399	34.445	38.887	35.216	35.53	26.943	35.841	23.972	23.812
19:00:00	25.4																																					47.813	46.932	49.71	50.077	33.437	38.242	33.933	36.387	26.174	32.185	23.139	22.985
20:00:00	25.4																																					49.054	49.231	50.957	52.757	33.616	38.322	34.499	36.06	27.508	30.32	24.607	23.92
21:00:00	25.4																																					50.125	49.973	51.283	52.314	33.647	39.952	34.919	37.035	26.433	27.76	24.213	23.296
22:00:00	25.4																																					52.653	50.581	52.421	53.668	34.154	38.506	35.312	37.614	27.734	29.746	23.565	24.465
23:00:00	25.4																																					51.557	51.807	52.772	54.526	35.002	38.637	34.991	37.261	27.772	33.963	24.179	23.852
1 day, 0:00:00	25.4																																					52.937	53.587	55.257	56.021	36.122	39.489	36.308	37.625	26.749	28.361	24.216	24.016
1 day, 1:00:00	25.4																																					54.58	52.671	54.835	57.516	36.228	38.851	35.115	36.751	27.439	25.863	24.741	24.563
1 day, 2:00:00	25.4																																					57.218	56.43	57.34	57.701	36.673	38.027	35.541	37.933	27.839	25.063	24.102	24.038
1 day, 3:00:00	25.4																																					58.631	57.586	58.736	59.074	37.102	39.635	37.153	38.45	27.458	25.932	23.919	25.533
1 day, 4:00:00	25.4																																					61.295	58.432	60.977	62.412	37.407	40.635	36.201	39.12	27.829	25.475	25.655	24.266
1 day, 5:00:00	25.4																																					61.544	59.571	60.982	64.236	37.144	38.972	39.028	39.819	27.609	25.513	24.638	24.409
1 day, 6:00:00	25.4																																					64.431	62.35	64.472	66.253	38.372	40.763	38.181	40.375	28.577	24.908	25.099	24.524
1 day, 7:00:00	25.4																																					65.686	64.896	67.605	69.384	38.063	42.561	39.047	40.146	27.565	25.734	24.882	25.299
1 day, 8:00:00	25.4																																					68.446	67.316	71.781	71.817	40.295	41.782	40.038	42.235	28.032	25.919	26.243	25.325
1 day, 9:00:00	25.4																																					70.947	70.233	72.594	75.066	39.267	42.745	40.118	42.667	29.151	25.283	25.556	25.842
1 day, 10:00:00	25.4																																					74.933	72.584	74.767	78.386	39.371	43.491	41.62	44.067	28.092	26.975	25.273	25.448
1 day, 11:00:00	25.4																																					78.942	76.683	78.941	82.629	41.342	43.184	41.77	43.244	28.63	26.033	27.003	25.842
1 day, 12:00:00	25.4																																					79.662	78.384	83.82	85.566	42.428	45.264	42.217	45.807	28.864	26.766	26.306	25.55
1 day, 13:00:00	25.4																																					84.141	84.114	86.012	90.457	43.099	46.019	44.092	47.156	29.232	26.503	26.379	26.321
1 day, 14:00:00	25.4																																					88.134	87.608	90.36	93.416	43.967	46.934	44.452	47.766	29.53	27.63	25.717	25.838
1 day, 15:00:00	25.4																																					92.169	91.464	94.726	96.693	44.607	47.539	46.093	48.251	30.067	27.107	26.803	26.603
1 day, 16:00:00	25.4																																					94.915	93.582	99.125	103.525	46.132	48.58	46.434	48.943	29.883	26.328	26.257	27.155
1 day, 17:00:00	25.4																																					98.168	99.768	102.297	108.223	46.683	49.104	48.231	50.487	29.696	27.448	26.267	26.34
1 day, 18:00:00	25.4																																					101.448	102.001	109.268	117.307	48.812	50.714	48.2	51.861	29.729	27.607	27.437	26.587
1 day, 19:00:00	25.4																																					106.634	106.818	113.361	116.739	50.071	49.504	49.12	52.52	30.773	28.113	25.574	26.223
1 day, 20:00:00	25.4																																					115.832	113.025	118.956	124.347	50.461	52.688	50.416	54.512	30.758	28.677	26.705	27.766
1 day, 21:00:00	25.4																																					116.225	118.256	126.59	130.034	51.698	53.631	53.15	56.276	30.594	29.308	28.374	27.489
1 day, 22:00:00	25.4																																					120.588	123.924	131.062	138.258	53.654	54.321	54.751	56.944	31.392	29.455	26.674	27.05
1 day, 23:00:00	25.4																																					125.121	131.732	136.691	144.1	54.026	56.556	55.507	58.651	30.872	30.096	28.03	27.356
2 days, 0:00:00	25.4																																					130.565	137.616	142.228	150.23	56.109	56.492	56.358	61.643	30.05	30.517	28.145	27.518
2 days, 1:00:00	25.4																																					136.522	140.039	149.283	158.245	56.921	59.166	58.764	62.395	30.458	30.134	28.104	27.243
2 days, 2:00:00	25.4																																					141.241	148.543	155.092	160.202	60.993	60.138	60.04	64.816	32.283	30.892	28.079	28.647
2 days, 3:00:00	25.4																																					148.613	152.43	161.038	170.38	59.919	62.351	61.966	66.443	31.495	30.495	28.863	28.206
2 days, 4:00:00	25.4																																					153.645	157.283	169.848	179.777	61.095	63.546	65.712	67.808	31.89	30.571	28.248	28.269
2 days, 5:00:00	25.4																																					160.213	164.63	177.82	181.736	64.307	66.348	65.099	70.159	32.111	31.84	28.878	29.342
2 days, 6:00:00	25.4																																					168.311	172.941	184.631	194.732	66.769	66.73	68.974	73.207	34.299	32.648	29.921	29.953
2 days, 7:00:00	25.4																																					174.077	181.308	188.893	202.139	67.413	70.455	70.863	74.442	31.38	33.328	30.026	30.353
2 days, 8:00:00	25.4																																					181.468	188.826	196.565	207.629	69.655	71.032	71.462	75.152	32.925	32.347	30.005	30.573
2 days, 9:00:00	25.4																																					189.064	195.394	206.632	220.148	71.915	73.529	74.973	78.822	34.184	31.832	29.853	30.288
2 days, 10:00:00	25.4																																					195.305	203.621	213.575	224.871	72.951	75.118	76.458	80.577	34.528	32.284	30.604	30.842
2 days, 11:00:00	25.5																																					201.842	211.275	222.351	234.867	77.506	76.717	77.857	82.622	34.351	33.495	30.589	30.453
01:00:00	25.5																																					207.999	216.181	227.647	244.045	78.511	79.545	81.531	85.512	33.843	33.052	30.933	30.812
01:01:00	25.5																																					216.018	222.949	236.969	249.888	81.318	79.308	81.895	87.234	33.444	36.112	32.2	30.605
01:02:00	25.5																																					220.794	227.76	243.161	256.992	84.853	81.105	84.099	88.973	34.95	35.71	31.883	31.452
01:03:00	25.5																																					228.065	241.723	256.423	270.022	86.468	85.155	88.567	92	34.329	34.002	31.724	31.881
01:04:00	25.5																																					236.381	243.889	261.016	272.876	85.826	87.246	90.195	94.29	36.327	35.342	32.605	31.97
01:05:00	25.5																																					243.616	254.146	270.145	286.308	89.046	91.669	92.505	98.686	35.901	35.797	34.242	32.07
01:06:00	25.4																																					248.361	261.296	277.332	292.531	91.823	92.143	93.975	101.317	37.087	34.942	33.466	33.541
01:07:00	25.5																																					255.823	272.485	287.34	304.663	95.814	96.255	99.303	102.487	35.964	34.409	33.07	33.122
01:08:00	25.5																																					266.706	278.243	295.587	310.838	98.512	98.681	97.947	106.554	36.732	36.751	33.384	33.736
01:09:00	25.5																																					267.322	282.646	303.09	323.166	99.228	100.193	103.71	106.905	37.917	36.088	34.374	31.598
01:10:00	25.5																																					280.476	296.288	313.704	330.21	100.761	101.894	103.182	110.641	37.074	36.12	34.304	33.806
01:11:00	25.4																																					285.027	300.79	319.85	337.268	104.507	104.522	107.445	115.074	37.424	36.174	34.347	34.379
01:12:00	25.4																																					293.529	310.743	331.101	351.483	107.118	106.154	110.929	115.905	37.625	37.058	36.07	34.477
01:13:00	25.5																																					302.556	317.018	337.287	354.767	109.141	109.774	110.912	118.531	39.469	37.422	35.949	34.861
01:14:00	25.5																																					309.235	328.141	348.098	367.827	111.872	113.214	116.494	122.85	38.754	38.027	35.745	35.118
01:15:00	25.5																																					320.359	337.179	357.099	377.148	115.663	114.488	119.208	126.137	39.485	38.553	36.359	35.738
01:16:00	25.5																																					324.765	341.967	364.104	386.708	116.369	117.516	119.763	129.894	38.354	38.779	36.669	35.028
01:17:00	25.5																																					328.914	351.194	373.068	394.048	120.472	120.774	123.547	131.445	40.27	39.172	36.367	35.891
01:18:00	25.4																																					335.966	358.058	380.325	401.779	123.143	123.482	124.549	132.721	41.449	40.108	37.81	36.681
01:19:00	25.5																																					343.208	363.243	386.354	411.687	125.005	125.819	129.809	138.448	39.652	41.73	37.931	35.531
01:20:00	25.5																																					351.285	372.347	397.065	421.94	127.459	127.859	133.078	138.749	40.344	42.61	37.707	37.252
01:21:00	25.5																																					360.729	384.781	407.091	428.514	132.305	129.371	134.248	142.819	41.457	42.053	38.706	38.371
01:22:00	25.5																																					366.881	387.742	413.793	436.732	134.617	132.067	137.507	144.699	42.517	41.881	38.034	37.209
01:23:00	25.5																																					375.099	399.207	422.753	446.85	138.121	134.212	140.604	148.304	42.692	42.996	38.194	36.669
01:24:00	25.5																																					379.998	408.407	430.322	454.72	139.117	137.6	143.595	151.459	41.968	41.395	38.926	37.472
01:25:00	25.5																																					388.869	411.663	440.378	461.087	141.359	140.033	145.198	153.081	42.654	42.134	39.878	38.454
01:26:00	25.5																																					395.498	422.297	448.799	475.512	144.998	142.845	149.13	158.894	42.648	43.859	39.282	40.105
01:27:00	25.5																																					400.508	433.093	458.436	483.496	147.792	144.767	153.02	163.357	44.603	44.021	40.944	39.186
01:28:00	25.5																																					410.728	437.978	465.888	487.557	151.719	147.806	157.719	161.137	45.29	45.179	41.171	40.315
01:29:00	25.5																																					418.25	441.588	468.701	496.86	154.398	150.387	157.495	165.218	44.676	46.305	42.088	41.032
01:30:00	25.5																																					422.419	453.007	478.663	507.593	159.242	153.876	162.383	169.591	44.898	45.148	42.773	39.875
01:31:00	25.5																																					424.438	459.366	488.464	513.388	160.15	160.134	162.005	170.889	46.29	45.439	40.479	39.952
01:32:00	25.5																																					436.71	465.484	488.868	525.364	158.741	160.596	166.436	175.341	46.054	46.372	42.201	41.396
01:33:00	25.5																																					438.423	476.737	499.459	533.047	166.441	160.41	172.255	177.954	45.363	45.582	43.031	41.951
01:34:00	25.5																																					452.042	476.406	508.201	536.478	169.634	164.557	174.038	183.9	44.911	47.837	42.619	43.591
01:35:00	25.5																																					452.506	486.08	518.769	543.524	169.192	166.228	175.079	187.731	45.897	46.873	44.377	42.762
01:36:00	25.5																																					461.871	495.035	522.005	556.279	172.567	172.806	180.51	187.576	47.298	48.399	45.327	43.693
01:37:00	25.5																																					473.053	504.756	534.758	562.282	177.459	174.879	183.577	190.991	48.853	49.752	45.378	43.694
01:38:00	25.5																																					469.704	504.196	533.437	566.903	180.076	176.003	186.317	192.054	47.536	49.594	45.081	42.779
01:39:00	25.5																																					481.11	514.9	543.339	573.088	180.836	179.105	186.428	195.952	49.096	51.601	46.436	43.566
01:40:00	25.5																																					485.474	524.902	553.119	583.429	186.235	181.974	191.533	199.812	48.074	50.031	45.742	44.327
01:41:00	25.5																																					484.642	532.548	555.865	592.37	188.401	184.294	193.254	199.022	49.768	50.714	47.095	45.835
01:42:00	25.5																																					494.617	536.959	564.557	601.215	190.857	184.139	197.652	203.597	49.743	52.421	47.077	44.865
01:43:00	25.5																																					504.778	547.504	578.636	612.094	192.935	190.612	196.138	211.031	51.169	53.488	48.065	46.693
01:44:00	25.5																																					509.34	552.558	576.754	615.09	194.726	194.067	201.5	209.557	51.329	51.483	47.792	45.633
01:45:00	25.5																																					515.043	556.568	586.026	616.897	198.948	197.101	206.258	218.235	51.69	54.284	48.888	47.935
01:46:00	25.5																																					521.268	560.324	596.543	626.231	204.546	198.015	207.551	217.976	52.899	53.857	47.688	46.903
01:47:00	25.5																																					527.211	570.102	599.586	635.272	201.93	201.65	208.554	219.192	53.428	54.884	48.944	48.521
01:48:00	25.5																																					532.488	576.959	609.899	639.356	210.044	202.127	211.514	222.908	52.222	54.355	50.082	48.225
01:49:00	25.5																																					542.13	582.363	614.587	651.159	211.502	207.488	215.526	223.14	52.444	54.543	50.796	49.203
01:50:00	25.5																																					547.299	591.227	622.59	658.404	211.481	207.809	217.913	230.021	53.787	56.61	50.542	48.689
01:51:00	25.5																																					555.531	596.143	621.143	667.276	214.36	209.902	223.316	233.45	54.387	57.519	50.549	50.195
01:52:00	25.5																																					558.349	601.797	634.652	664.499	220.316	214.284	228.046	232.97	53.338	56.628	51.338	51.114
01:53:00	25.5																																					561.231	605.895	636.136	667.98	221.834	216.051	226.624	234.763	55.084	57.516	51.757	50.125
01:54:00	25.5																																					568.254	611.078	640.96	679.457	221.767	217.766	228.313	238.755	54.908	56.358	53.231	49.848
01:55:00	25.5																																					570.225	621.81	649.5	678.654	227.485	220.233	231.304	242.636	54.863	59.712	52.56	51.374
01:56:00	25.5																																					579.443	626.125	656.049	693.175	227.675	224.219	235.482	246.582	55.424	57.864	52.463	51.538
01:57:00	25.5																																					583.273	628.104	658.74	698.117	232.493	228.282	237.264	249.614	57.44	61.532	53.74	52.067
01:58:00	25.5																																					592.582	636.58	667.906	703.49	233.92	228.001	240.185	249.027	56.43	60.417	52.91	50.276
01:59:00	25.5																																					597.312	644.28	673.253	704.102	239.491	232.809	241.353	253.211	58.273	62.159	54.473	52.905
02:00:00	25.5																																					594.41	642.141	674.58	712.054	238.563	231.578	246.433	253.241	59.743	61.37	55.18	53.525
02:01:00	25.5																																					606.729	656.047	685.134	719.782	240.474	236.092	248.124	257.001	59.121	60.75	55.085	53.109
02:02:00	25.5																																					609.989	652.758	693.769	723.932	246.967	239.601	252.982	258.411	58.941	61.779	56.24	52.472
02:03:00	25.5																																					613.732	661.353	692.317	730.418	248.361	241.433	254.867	262.393	60.146	62.781	56.41	54.366
02:04:00	25.5																																					618.513	662.375	701.278	741.643	248.439	245.499	257.411	268.146	60.762	63.139	55.441	54.789
02:05:00	25.5																																					620.344	672.704	707.13	747.534	251.834	249.226	259.853	268.233	59.489	63.196	57.027	57.732
02:06:00	25.5																																					625.255	679.732	711.879	746.042	254.634	248.66	262.217	270.915	60.321	64.142	56.471	54.274
02:07:00	25.5																																					629.852	676.362	712.253	751.055	257.364	249.609	263.254	274.574	59.99	65.618	58.361	54.837
02:08:00	25.5																																					631.709	684.598	720.883	758.029	258.504	252.899	267.738	276.967	62.638	66.847	57.888	57.475
02:09:00	25.5																																					640.246	694.383	726.405	766.314	265.474	256.981	268.649	282.231	61.973	66.523	59.744	57.153
02:10:00	25.5																																					647.296	694.588	733.156	771.828	263.04	258.503	273.988	280.003	64.103	65.934	60.394	57.226
02:11:00	25.5																																					654.414	702.03	738.583	775.771	267.195	261.942	277.767	283.267	62.675	69.184	61.426	58.109
02:12:00	25.5																																					652.843	706.057	741.838	774.864	269.002	262.116	279.538	287.291	63.541	68.569	60.008	57.179
02:13:00	25.5																																					658.462	712.33	742.6	782.497	272.146	263.016	280.299	291.554	63.798	68.923	61.876	58.599
02:14:00	25.5																																					661.63	720.627	749.614	786.733	273.492	268.507	279.295	292.219	63.5	69.943	61.289	58.453
02:15:00	25.5																																					664.39	722.484	753.723	796.63	276.603	268.566	286.014	292.817	64.975	68.762	62.896	59.933
02:16:00	25.5																																					674.149	723.372	757.077	804.237	279.184	273.84	289.435	298.279	64.535	72.517	61.073	59.609
02:17:00	25.5																																					672.962	724.683	765.49	799.722	284.384	275.372	288.617	298.21	65.641	72.288	63.396	61.188
02:18:00	25.5																																					680.404	733.868	769.806	808.511	287.606	277.576	296.046	304.674	66.547	72.496	63.442	60.718
02:19:00	25.5																																					682.498	740.425	773.659	819.182	289.833	280.555	297.519	305.322	66.712	73.258	64.815	63.105
02:20:00	25.5																																					686.655	741.756	776.414	815.418	291.337	281.988	297.655	306.153	68.179	73.544	63.79	60.428
02:21:00	25.5																																					691.338	754.864	784.903	820.086	295.007	284.319	299.717	311.336	68.053	73.418	65.547	63.612
02:22:00	25.5																																					692.24	749.342	786.418	823.515	293.602	286.087	302.961	311.944	67.923	73.924	65.167	62.753
02:23:00	25.5																																					700.283	758.811	791.013	834.481	298.708	289.759	304.993	318.222	70.197	72.703	65.903	62.618
02:24:00	25.5																																					701.205	763.538	793.631	832.119	295.458	292.488	304.31	317.528	68.468	75.156	66.155	62.635
02:25:00	25.5																																					707.004	767.094	796.313	845.257	302.698	292.34	309.436	319.332	69.651	75.488	67.756	62.063
02:26:00	25.5																																					707.217	766.689	800.493	842.976	305.596	297.264	309.527	322.927	68.958	75.452	68.568	63.868
02:27:00	25.5																																					713.604	779.01	805.75	847.722	301.517	296.985	313.658	324.349	70.815	76.088	67.106	64.086
02:28:00	25.5																																					709.25	774.521	812.306	847.549	308.005	299.097	316.349	325.475	71.656	78.178	68.95	64.371
02:29:00	25.5																																					723.314	780.328	819.023	850.821	314.02	300.873	319.841	327.272	72.249	77.272	69.05	66.34
02:30:00	25.5																																					722.81	781.607	817.992	855.305	312.305	301.891	319.507	327.84	71.581	79.656	66.55	65.567
02:31:00	25.5																																					728.898	780.137	819.942	855.708	314.017	307.062	319.191	332.058	72.63	81.427	70.511	65.983
02:32:00	25.5																																					731.447	789.992	824.363	862.173	316.368	307.529	328.519	333.054	72.227	77.381	68.882	66.965
02:33:00	25.5																																					731.528	798.515	829.482	869.363	317.823	310.489	324.386	333.946	73.167	79.221	70.11	68.718
02:34:00	25.5																																					730.638	805.572	825.406	879.992	319.516	310.665	330.326	337.101	74.577	82.001	69.707	67.257
02:35:00	25.5																																					739.06	803.531	833.35	874.243	323.282	314.084	331.647	344.934	73.815	81.989	70.835	67.967
02:36:00	25.5																																					745.58	797.163	834.486	878.189	324.475	316.161	332.13	342.852	76.062	80.471	70.868	67.49
02:37:00	25.5																																					743.766	808.613	837.581	882.3	326.445	318.402	333.07	347.978	75.983	81.718	72.787	68.132
02:38:00	25.5																																					748.1	806.561	843.714	885.998	329.684	318.225	340.189	343.988	76.571	83.909	72.925	68.61
02:39:00	25.5																																					753.456	818.967	846.614	892.928	335.142	320.244	342.942	349.476	76.918	85.961	73.102	69.375
02:40:00	25.5																																					749.047	817.137	849.742	895.581	333.385	324.66	341.452	347.574	78.044	85.122	74.553	70.214
02:41:00	25.5																																					759.654	822.723	857.63	901.6	336.788	324.437	343.974	354.389	77.426	86.036	73.949	69.837
02:42:00	25.5																																					757.744	828.147	859.216	905.472	338.857	328.717	346.462	358.843	78.127	86.798	75.247	69.65
02:43:00	25.5																																					764.075	823.233	865.014	904.073	338.89	328.883	348.357	358.607	77.837	87.83	75.179	71.887
02:44:00	25.5																																					763.992	834.718	869.605	912.499	339.465	333.488	349.833	357.217	79.265	88.365	76.238	71.429
02:45:00	25.5																																					775.504	838.798	859.383	908.143	340.003	333.589	352.538	356.915	78.955	88.508	73.898	73.215
02:46:00	25.5																																					775.004	835.78	870.819	908.27	348.334	333.898	355.564	364.565	80.386	88.078	76.872	72.766
02:47:00	25.5																																					775.138	840.602	876.36	915.575	345.414	341.356	356.168	364.406	78.709	88.571	76.476	74.831
02:48:00	25.5																																					781.387	844.536	871.95	921.37	353.317	343.684	355.197	366.013	81.943	90.025	77.796	72.719
02:49:00	25.5																																					777.168	844.64	873.087	918.338	352.489	342.258	358.386	368.169	80.199	89.424	76.179	74.203
02:50:00	25.5																																					783.475	852.058	878.319	922.287	350.287	343.64	363.94	370.573	80.42	90.572	78.748	73.213
02:51:00	25.5																																					781.328	852.111	885.883	922.079	358.795	345.995	365.181	374.676	80.837	88.769	79.649	74.628
02:52:00	25.5																																					791.156	850.115	889.057	922.18	356.36	345.064	367.534	375.171	83.352	92.112	80.077	75.666
02:53:00	25.5																																					794.143	858.9	892.767	931.563	358.382	350.431	367.563	376.367	83.237	91.081	80.122	75.742
02:54:00	25.5																																					795.43	860.534	894.727	933.997	363.13	346.513	369.826	379.873	81.339	91.251	81.949	76.233
02:55:00	25.5																																					794.136	865.792	894.352	940.169	366.843	355.065	371.9	381.762	84.151	91.957	79.471	76.996
02:56:00	25.5																																					805.274	874.746	899.304	939.435	364.448	355.6	371.156	382.07	84.53	92.597	80.689	77.916
02:57:00	25.5																																					802.221	869.291	902.167	944.251	365.948	358.128	375.781	386.848	84.276	95.116	80.929	78.253
02:58:00	25.5																																					801.733	873.847	906.743	947.623	368.711	355.254	376.871	385.884	85.183	93.243	83.229	76.811
02:59:00	25.5																																					807.418	874.961	913.216	954.471	371.832	359.905	383.071	389.692	86.344	96.748	82.185	78.274
03:00:00	25.5																																					803.697	875.177	907.554	951.891	367.803	357.597	378.142	390.754	86.703	97.946	82.115	77.961
03:01:00	25.5																																					812.884	882.212	916.684	952.654	377.479	365.871	384.706	391.287	87.048	99.993	85.401	80.136
03:02:00	25.5																																					811.548	879.987	918.669	956.702	373.528	362.609	386.194	388.762	87.202	97.174	84.302	79.314
03:03:00	25.5																																					805.737	880.929	912.158	956.364	373.3	365.053	383.133	386.819	86.888	96.228	83.624	79.648
03:04:00	25.5																																					811.372	889.54	918.832	958.885	379.432	367.607	384.872	395.87	88.381	97.87	85.431	78.884
03:05:00	25.5																																					822.413	892.75	922.724	971.44	384.107	370.272	392.459	400.899	88.556	98.312	86.23	80.602
03:06:00	25.5																																					822.917	891.209	919.925	966.555	386.577	369.609	393.336	401.549	87.145	97.75	86.336	81.206
03:07:00	25.5																																					829.172	894.528	929.501	968.227	380.406	376.213	390.155	408.252	88.784	100.207	86.129	81.41
03:08:00	25.5																																					824.139	892.01	923.281	969.726	385.203	369.499	391.447	399.755	89.34	99.754	85.262	82.275
03:09:00	25.5																																					828.728	898.728	925.565	965.144	385.578	376.314	393.304	404.279	90.177	103.114	86.275	82.744
03:10:00	25.5																																					826.673	892.237	927.359	967.511	390.616	373.354	392.856	406.87	91.536	99.19	86.257	83.83
03:11:00	25.5																																					828.973	892.628	930.012	970.502	387.61	378.334	396.36	408.441	89.679	100.408	86.979	81.538
03:12:00	25.5																																					833.112	905.894	947.266	978.508	394.783	383.375	400.803	411.279	90.42	103.265	89.144	83.562
03:13:00	25.5																																					832.655	903.405	930.183	977.678	395.395	379.798	400.888	407.723	90.977	103.046	89.093	83.745
03:14:00	25.5																																					833.848	908.129	943.193	978.837	396.165	383.603	402.353	409.608	91.592	101.622	88.384	84.369
03:15:00	25.5																																					835.87	909.283	948.273	983.399	400.772	385.425	406.568	410.873	91.429	101.867	90.9	83.369
03:16:00	25.5																																					841.43	916.354	942.977	987.568	396.589	385.526	406.248	413.201	92.9	104.54	89.723	85.454
03:17:00	25.5																																					846.926	909.773	949.054	991.331	401.098	390.255	408.591	419.063	92.375	104.352	91.902	85.78
03:18:00	25.5																																					844.7	917.729	950.34	987.808	404.554	393.999	406.859	420.791	95.418	104.013	89.324	87.838
03:19:00	25.5																																					844.101	916.24	946.214	987.838	400.825	388.429	408.358	421.703	92.502	105.761	91.695	87.903
03:20:00	25.5																																					848.1	916.662	952.743	996.038	406.247	392.188	414.104	428.165	93.489	104.106	91.842	87.99
03:21:00	25.5																																					847.266	921.295	956.457	995.404	406.082	393.79	412.829	421.588	95.52	104.631	91.738	87.926
03:22:00	25.5																																					853.73	921.1	952.576	998.193	407.823	395.61	414.709	427.648	93.523	105.755	92.256	87.744
03:23:00	25.5																																					847.192	921.289	954.75	1002.66	411.276	394.536	416.177	427.769	96.425	104.865	92.818	86.555
03:24:00	25.5																																					856.559	935.732	961.394	1010.07	409.409	398.276	420.766	429.28	94.673	107.048	95.067	89.548
03:25:00	25.5																																					858.212	929.559	960.472	1003.3	416.592	401.114	421.559	428.46	97.104	105.986	93.82	89.132
03:26:00	25.5																																					861.785	932.977	963.715	1003.55	416.072	397.517	419.365	434.743	95.424	107.951	93.882	89.452
03:27:00	25.5																																					865.755	943.044	967.93	1005.65	417.359	403.037	423.44	432.469	99.687	108.384	94.854	89.693
03:28:00	25.5																																					858.977	932.87	960.047	1012.19	416.845	402.052	420.744	431.706	98.805	109.03	96.955	89.253
03:29:00	25.5																																					864.244	941.85	968.571	1014.41	419.27	403.494	428.387	435.813	97.214	107.929	95.945	91.098
03:30:00	25.5																																					871.753	938.481	977.241	1016.25	423.814	406.354	426.625	439.914	99.648	110.346	96.013	90.703
03:31:00	25.5																																					875.371	942.03	971.595	1021.35	423.012	408.113	429.558	439.129	100.783	110.652	97.331	92.843
03:32:00	25.5																																					866.406	934.132	971.338	1009.98	421.603	407.757	429.356	439.121	97.411	108.487	97.151	91.53
03:33:00	25.5																																					876.798	953.137	979.573	1026.7	426.636	411.79	436.614	445.365	99.44	112.642	97.758	93.379
03:34:00	25.5																																					873.868	945.733	976.516	1021.43	425.942	415.885	431.092	448.557	100.805	113.108	99.257	92.644
03:35:00	25.5																																					872.931	948.942	979.539	1017.17	427.357	412.3	432.76	443.273	100.632	113.012	99.17	94.558
03:36:00	25.5																																					872.959	950.065	976.846	1017.16	428.621	413.174	435.594	445.922	102.129	112.026	97.626	92.2
03:37:00	25.5																																					882.431	950.359	987.435	1022.95	427.696	415.877	434.947	451.74	100.431	114.506	98.076	94.072
03:38:00	25.5																																					884.376	956.915	988.518	1030.48	431.713	416.586	439.062	448.383	101.701	113.312	99.257	94.241
03:39:00	25.5																																					881.475	950.097	988.863	1026.09	434.851	416.006	437.913	452.267	102.518	115.078	99.278	94.579
03:40:00	25.5																																					884.326	954.15	985.128	1027.85	436.399	420.797	441.275	452.347	103.525	113.496	101.589	95.136
03:41:00	25.5																																					877.349	959.551	994.593	1029.95	436.641	420.766	441.317	455.103	104.469	117.308	102.266	94.956
03:42:00	25.5																																					889.63	959.928	984.187	1035.98	435.399	421.671	443.205	454.312	102.911	114.057	99.773	94.238
03:43:00	25.5																																					888.002	964.078	990.167	1033.28	439.959	422.823	444.081	456.958	103.431	115.195	104.666	95.018
03:44:00	25.5																																					885.328	964.106	991.808	1037.72	443.123	423.598	446.036	458.556	104.585	114.988	105.931	96.878
03:45:00	25.5																																					890.773	958.472	999.254	1035	440.024	420.453	446.098	454.337	104.319	115.64	102.871	97.962
03:46:00	25.5																																					892.403	961.842	997.827	1043.01	445.252	426.915	450.614	459.143	104.674	119.406	103.949	98.367
03:47:00	25.5																																					890.716	964.911	995.057	1034.01	444.598	424.854	447.493	456.98	106.559	119.57	104.129	96.111
03:48:00	25.5																																					888.772	967.918	997.9	1037.81	443.852	429.191	450.947	455.313	106.38	118.395	104.461	97.756
03:49:00	25.5																																					894.051	971.559	993.459	1042.24	445.294	430.362	450.582	463.073	107.023	118.609	104.502	100.137
03:50:00	25.5																																					896.989	969.624	1004.96	1042.32	447.447	434.154	453.274	463.953	106.971	117.482	107.716	99.821
03:51:00	25.5																																					904.267	973.506	1007.37	1040.43	450.284	433.511	455.655	469.303	106.374	121.716	105.303	99.559
03:52:00	25.5																																					901.04	975.764	1005.03	1039.91	448.535	429.528	453.181	469.664	106.649	120.237	106.775	101.101
03:53:00	25.5																																					905.005	977.064	1009.59	1049.86	450.986	434.059	457.47	467.754	107.438	120.401	106.89	100.963
03:54:00	25.5																																					903.342	979.035	1007.71	1050	454.057	436.413	460.323	468.293	109.896	121.414	105.384	101.398
03:55:00	25.5																																					899.294	975.652	1005.11	1047.77	457.069	436.661	457.24	474.268	108.646	121.971	106.084	100.143
03:56:00	25.5																																					907.756	971.775	1005.29	1051.08	452.483	437.985	463.983	468.303	108.948	123.232	109.366	101.497
03:57:00	25.5																																					903.255	977.844	1009.25	1056.93	456.698	439.407	464.862	473.077	112.094	121.893	106.878	100.896
03:58:00	25.5																																					905.048	970.198	1005.38	1042.17	450.556	439.232	460.803	470.956	109.802	122.199	107.559	99.758
03:59:00	25.5																																					902.222	979.354	1004.47	1050.72	458.93	440.779	466.263	474.111	111.365	124.15	110.637	100.453
04:00:00	25.5																																					911.214	982.155	1009.96	1055.79	458.602	443.634	468.068	476.589	111.3	122.601	110.144	102.909
04:01:00	25.5																																					911.749	985.045	1014.69	1061.72	460.459	446.683	468.159	480.078	112.009	125.406	111.086	103.946
04:02:00	25.5																																					912.431	980.575	1007.55	1048.94	465.854	441.528	468.247	477.165	111.428	125.833	109.655	104.597
04:03:00	25.5																																					915.446	988.993	1014.7	1060.03	466.594	445.482	467.011	480.696	109.073	124.774	112.17	102.51
04:04:00	25.5																																					911.53	985.959	1014.76	1064.67	464.429	442.829	471.982	474.97	112.725	125.728	110.941	105.021
04:05:00	25.5																																					918.438	992.642	1011.92	1060.08	463.536	448.932	472.378	480.59	113.154	123.484	110.777	104.799
04:06:00	25.5																																					913.052	996.495	1020.26	1060.24	470.499	449.444	471.973	486.506	113.681	125.59	112.424	103.736
04:07:00	25.5																																					913.533	990.051	1016.6	1059.94	466.683	450.638	469.845	483.374	113.623	128.38	112.022	104.847
04:08:00	25.5																																					919.526	987.719	1026.06	1064.09	471.611	448.895	476.811	484.667	114.767	126.245	112.921	106.613
04:09:00	25.5																																					913.813	992.352	1024.86	1063.1	468.892	451.283	472.95	488.192	114.018	127.688	113.027	107.966
04:10:00	25.5																																					910.962	988.894	1023.09	1063.16	473.609	452.908	473.46	484.88	114.537	126.969	113.201	106.566
04:11:00	25.5																																					920.474	994.61	1022.37	1060.08	474.646	454.644	473.508	485.273	115.677	127.379	113.885	105.21
04:12:00	25.5																																					924.679	1000.6	1029.6	1070.6	475.254	453.605	480.187	492.366	112.379	129.568	113.055	108.938
04:13:00	25.5																																					925.132	1001.88	1030.91	1064.18	475.912	457.824	478.637	488.923	116.154	129.613	115.085	105.664
04:14:00	25.5																																					933.506	998.069	1026.3	1066.12	473.955	457.202	480.988	494.047	115.686	130.608	115.252	107.533
04:15:00	25.5																																					925.194	992.599	1036.03	1068.98	477.654	458.928	482.548	490.827	116.979	131.278	116.663	108.557
04:16:00	25.5																																					923.708	992.588	1022.08	1065.35	480.414	459.41	483.989	491.349	117.264	130.864	116.443	107.23
04:17:00	25.5																																					928.01	1004.42	1036.29	1070.1	478.349	461.537	486.18	494.233	117.057	131.889	114.896	111.17
04:18:00	25.5																																					928.479	1001.64	1028.43	1082.45	474.962	468.014	480.512	498.041	117.009	130.867	117.731	108.334
04:19:00	25.5																																					929.545	1001.98	1030.88	1078.31	478.47	455.605	481.002	494.056	119.008	131.578	116.826	110.302
04:20:00	25.5																																					932.974	1005.44	1033.01	1073.75	480.201	462.765	486.702	498.414	118.766	134.216	118.963	111.872
04:21:00	25.5																																					932.442	1008.88	1036.28	1080.3	483.24	463.155	487.278	501.251	119.21	134.887	116.111	110.488
04:22:00	25.5																																					931.347	995.82	1028.88	1066.65	479.86	461.574	483.211	497.413	118.369	134.287	116.816	109.54
04:23:00	25.5																																					938.975	1006.16	1040.41	1075.99	490.549	467.057	489.406	500.813	120.523	133.951	118.003	110.616
04:24:00	25.5																																					927.81	1008.15	1031.44	1072.88	482.828	469.481	486.799	500.952	118.359	134.337	118.754	110.909
04:25:00	25.5																																					932.237	1003.96	1032.25	1071.7	484.758	471.148	487.197	501.702	118.356	134.936	119.023	113.035
04:26:00	25.5																																					939.253	1006.94	1036.46	1083.71	487.053	469.402	489	507.692	120.362	136.438	119.947	113.823
04:27:00	25.5																																					937.604	1008.79	1039.86	1083.69	488.87	465.852	491.78	503.562	119.558	136.919	121.12	112.087
04:28:00	25.5																																					940.68	1002.95	1043.56	1080.98	492.978	470.409	493.218	506.894	120.971	136.563	121.55	114.467
04:29:00	25.5																																					933.474	1019	1039.22	1078.77	487.058	475.157	497.797	502.144	121.133	137.814	122.639	113.103
04:30:00	25.5																																					936.03	1015.65	1041.21	1083.14	486.98	470.881	493.831	506.521	122.148	136.587	122.379	114.237
04:31:00	25.5																																					944.143	1011.9	1039.16	1083.4	494.011	474.018	497.243	506.064	122.954	137.845	121.613	113.763
04:32:00	25.5																																					936.256	1015.6	1044.42	1091.49	492.524	478.024	496.702	507.906	121.745	138.059	123.767	114.844
04:33:00	25.5																																					939.183	1025.24	1043.06	1091.62	494.999	474.743	494.571	511.521	120.967	138.885	123.864	115.317
04:34:00	25.5																																					936.1	1023	1049.21	1093.45	494.416	482.436	502.248	515.095	124.225	137.919	124.779	116.704
04:35:00	25.5																																					942.092	1018.31	1041.93	1091.41	492.471	473.911	497.111	509.293	124.379	140.699	125.321	115.832
04:36:00	25.5																																					951.021	1022.14	1045.58	1087.51	496.102	475.632	500.934	511.642	125.031	140.826	125.191	118.523
04:37:00	25.5																																					941.332	1009.48	1040.14	1083.29	497.688	476.148	501.669	510.992	124.299	142.851	125.34	115.759
04:38:00	25.5																																					942.602	1019.88	1045.5	1091.46	501.153	482.113	499.177	514.374	123.449	138.602	123.016	116.701
04:39:00	25.5																																					949.218	1022.85	1044.13	1091.31	498.792	480.347	499.649	515.964	123.988	142.476	127.359	115.942
04:40:00	25.5																																					946.056	1015.16	1046.81	1085.2	497.101	480.447	506.392	510.518	124.721	143.693	125.532	117.562
04:41:00	25.5																																					947.826	1016.03	1055.81	1088.3	505.02	485.864	505.844	519.223	128.254	142.067	127.513	119.503
04:42:00	25.5																																					946.648	1019.79	1045.97	1083.76	501.092	479.848	507.001	516.302	123.582	143.31	125.66	118.131
04:43:00	25.5																																					952.751	1029.15	1056.47	1090.43	502.555	479.883	505.053	515.613	126.884	142.673	126.376	116.789
04:44:00	25.5																																					955.889	1022.89	1055.37	1096.99	505.001	487.807	509.434	520.906	127.05	145.031	126.742	118.605
04:45:00	25.5																																					951.332	1024.69	1055.5	1093.71	499.677	485.691	507.565	519.426	128.202	144.271	126.91	121.4
04:46:00	25.5																																					947.818	1022.12	1050.37	1091.8	506.08	483.4	506.392	520.59	127.798	143.927	127.133	119.818
04:47:00	25.5																																					958.645	1030.79	1057.43	1094.46	507.718	486.623	512.747	520.193	130.125	149.503	126.747	120.825
04:48:00	25.5																																					957.643	1023.45	1055.65	1099.22	508.414	487.009	511.634	524.774	128.609	148.109	129.908	120.845
04:49:00	25.5																																					952.322	1024.87	1048.87	1093.54	508.964	487.797	508.617	521.018	126.119	145.275	128.025	120.35
04:50:00	25.5																																					949.574	1023.06	1047.86	1099.13	506.18	487.672	507.712	525.175	128.783	144.283	128.186	121.329
04:51:00	25.5																																					958.467	1032.12	1062.73	1098.26	513.538	491.923	517.29	523.197	128.447	145.871	130.797	123.524
04:52:00	25.5																																					951.109	1024.78	1053.23	1093.24	505.992	490.003	514.889	519.845	127.821	146.866	129.997	121.184
04:53:00	25.5																																					956.366	1027.13	1056.91	1104.7	513.973	491.278	514.968	522.988	131.502	146.767	130.61	122.276
04:54:00	25.5																																					952.02	1035.8	1064.8	1101.01	511.801	494.642	512.601	528.66	130.864	147.203	130.96	123.738
04:55:00	25.5																																					962.78	1030.26	1065.84	1100.53	510.776	498.398	518.414	524.957	130.859	148.356	131.28	123.045
04:56:00	25.5																																					958.968	1026.46	1058.14	1094.68	516.993	493.673	518.235	525.472	130.011	148.321	131.166	124.085
04:57:00	25.5																																					955.599	1029	1059.56	1099.52	511.345	489.373	516.945	527.653	132.579	149.263	130.914	122.265
04:58:00	25.5																																					963.325	1040.65	1063.15	1099.24	516.39	495.939	516.963	528.498	130.981	147.161	131.157	123.734
04:59:00	25.5																																					946.396	1031.23	1054.29	1103.2	512.554	496.979	518.931	528.491	133.627	151.954	131.497	123.27
05:00:00	25.5																																					957.89	1030.58	1062.56	1103.72	514.779	497.063	514.913	527.113	131.698	150.943	132.558	122.185
05:01:00	25.5																																					959.056	1032.96	1065.71	1106.07	515.534	496.063	521.633	532.793	134.974	150.714	134.638	125.177
05:02:00	25.5																																					967.866	1037.9	1067.2	1109.02	518.635	501.672	523.847	531.751	132.409	151.885	134.534	126.454
05:03:00	25.5																																					956.446	1037.85	1060.8	1097.3	518.571	495.214	516.714	533.404	134.274	150.749	132.895	124.845
05:04:00	25.5																																					960.303	1039.81	1065	1108.23	516.13	498.905	520.943	531.538	134.216	149.581	135.145	127.249
05:05:00	25.5																																					964.107	1033.22	1066.12	1108.84	517.47	498.527	524.99	536.053	136.697	153.796	135.453	125.41
05:06:00	25.5																																					962.806	1039.83	1063.6	1103.38	521.868	501.764	522.853	538.248	133.691	153.192	135.382	126.429
05:07:00	25.5																																					959.175	1040.59	1064.61	1101	521.064	498.73	525.436	538.511	132.978	154.266	134.94	126.805
05:08:00	25.5																																					959.832	1043.71	1066.26	1109.72	518.385	499.734	524.381	533.761	133.167	152.571	135.069	126.375
05:09:00	25.5																																					961.85	1043.48	1069.82	1107.76	522.51	504.49	523.807	538.445	135.697	154.065	135.347	125.663
05:10:00	25.5																																					963.213	1045.28	1060.97	1112.31	520.842	503.68	525.934	538.986	136.105	154.288	138.324	129.063
05:11:00	25.5																																					969.675	1039.06	1063.53	1104.88	520.609	497.775	528.5	536.713	135.911	152.616	136.052	129.699
05:12:00	25.5																																					966.906	1038.42	1071.25	1108.71	522.867	503.007	527.976	538.685	137.347	153.524	134.763	127.496
05:13:00	25.5																																					971.308	1047.25	1063.35	1112.29	525.512	504.423	526.303	540.999	135.841	154.283	137.103	129.857
05:14:00	25.5																																					969.112	1044.45	1064.27	1113.04	525.377	508.605	527.097	538.851	137.406	155.45	136.902	128.912
05:15:00	25.5																																					970.805	1048.94	1071.05	1122.56	527.069	510.127	532.784	543.716	135.766	156.222	138.618	128.362
05:16:00	25.5																																					969.12	1042.83	1064.08	1104.44	528.111	504.362	531.7	543.06	136.298	160.127	138.86	129.556
05:17:00	25.5																																					960.248	1041.26	1066.4	1105.36	529.182	505.262	533.159	539.538	135.47	155.391	140.718	128.178
05:18:00	25.5																																					970.693	1050.29	1070.14	1109.84	531.902	507.677	529.998	543.609	137.754	156.128	140.521	130.398
05:19:00	25.5																																					973.318	1046.92	1079.78	1112.65	530.335	508.253	533.317	545.813	139.026	158.346	139.476	131.916
05:20:00	25.5																																					969.589	1043.97	1071.32	1118.01	528.678	513.14	530.837	548.672	138.902	157.965	139.747	131.304
05:21:00	25.5																																					966.062	1040.66	1067.98	1111.66	528.666	507.498	530.957	544.623	138.217	157.34	142.59	130.987
05:22:00	25.5																																					970.284	1050.9	1071.63	1109.86	532.955	510.789	536.231	552.201	138.455	158.312	141.485	131.268
05:23:00	25.5																																					971.21	1046.73	1074.82	1114.04	535.133	510.748	530.792	547.974	140.088	156.864	140.013	131.056
05:24:00	25.5																																					976.949	1055.73	1079.45	1120.67	534.931	517.459	538.456	546.66	141.858	160.168	143.047	133.601
05:25:00	25.5																																					976.315	1049.45	1071.51	1117.27	537.88	513.96	535.527	548.139	140.782	160.537	142.04	134.333
05:26:00	25.5																																					971.885	1046.96	1071.1	1117.2	534.812	515.495	532.207	545.107	138.86	157.392	141.15	132.73
05:27:00	25.5																																					976.808	1051.17	1076.85	1122.88	531.675	518.3	534.522	552.15	142.056	159.21	144.5	131.166
05:28:00	25.5																																					968.511	1050.76	1073.95	1119.79	532.941	516.262	537.295	550.449	139.913	160.172	140.839	133.235
05:29:00	25.5																																					977.637	1052.41	1077.52	1118.88	536.096	518.104	536.553	556.624	145.151	160.616	143.639	132.684
05:30:00	25.5																																					976.482	1050.64	1080.37	1107.83	531.438	509.757	536.694	551.167	141.777	161.617	145.969	135.076
05:31:00	25.5																																					973.105	1044.39	1078.81	1114.16	534.811	515.858	540.844	552.324	141.282	161.793	145.116	131.563
05:32:00	25.5																																					975.784	1050.32	1084.82	1115.41	536.797	517.26	543.172	552.382	142.267	161.86	145.16	134.194
05:33:00	25.5																																					976.204	1043.84	1070.12	1116.38	537.5	516.309	542.379	553.669	142.73	159.734	143.69	135.4
05:34:00	25.5																																					979.94	1048.51	1078.35	1121.28	542.109	519.555	542.669	552.492	145.235	162.315	145.478	134.648
05:35:00	25.5																																					970.614	1050.57	1072.59	1115.72	534.327	516.099	536.027	549.219	141.896	160.822	142.988	135.42
05:36:00	25.5																																					981.162	1054.45	1090.62	1124.17	539.637	523.481	541.963	555.329	144.684	162.101	148.66	134.933
05:37:00	25.5																																					979.353	1057.21	1074.63	1113.31	539.798	517.772	544.529	553.841	143.453	163.543	145.187	136.735
05:38:00	25.5																																					970.893	1053.32	1074.81	1124.16	539.284	519.531	540.43	554.298	142.46	163.812	146.786	137.078
05:39:00	25.5																																					972.362	1053.79	1082.07	1128.13	546.357	526.2	542.536	558.458	142.439	161.95	149.987	137.413
05:40:00	25.5																																					976.107	1049.94	1081.8	1120.64	543.613	523.525	543.42	552.447	145.033	164.524	145.239	138.031
05:41:00	25.5																																					972.883	1059.51	1083.05	1113.1	543.062	520.331	545.426	556.742	146.052	167.858	148.551	138.388
05:42:00	25.5																																					975.507	1045.86	1082.64	1119.7	545.464	522.034	546.832	557.254	144.213	165.071	148.994	138.079
05:43:00	25.5																																					981.989	1055.95	1083.18	1121.1	545.823	522.784	547.016	559.033	144.811	166.786	147.706	137.052
05:44:00	25.5																																					980.32	1064.67	1083.86	1125.53	546.462	523.47	545.465	556.455	146.265	166.802	148.995	137.801
05:45:00	25.5																																					983.461	1062.02	1077.74	1124.9	544.975	521.515	547.101	560.15	145.357	164.481	148.724	139.067
05:46:00	25.5																																					982.537	1060.36	1080.66	1119.91	545.586	521.139	547.581	557.368	146.878	167.589	148.925	141.034
05:47:00	25.5																																					984.567	1071.21	1089.86	1129.07	549.746	526.498	547.913	562.996	144.436	166.637	150.078	139.604
05:48:00	25.5																																					987.155	1058.63	1077.7	1129.89	542.338	525.953	550.295	564.078	148.568	165.486	149.388	141.252
05:49:00	25.5																																					984.068	1061.48	1085.29	1126.79	545.546	521.2	549.87	560.352	145.836	168.863	147.606	140.478
05:50:00	25.5																																					977.445	1055.25	1077.86	1126.89	550.07	528.519	550.286	563.212	148.764	167.834	150.752	139.913
05:51:00	25.5																																					981.089	1065.77	1082.71	1130.17	552.026	525.169	551.944	561.327	146.657	168.896	150.951	141.505
05:52:00	25.5																																					984.269	1063.85	1089.18	1128.04	551.91	530.141	550.909	565.322	148.339	168.578	152.482	141.086
05:53:00	25.5																																					980.858	1051.13	1084.05	1126.79	547.058	526.289	550.559	561.782	148.403	169.691	150.297	141.672
05:54:00	25.5																																					981.279	1054.36	1083.59	1122.01	546.178	527.952	553.802	561.378	148.459	168.51	151.506	141.248
05:55:00	25.5																																					984.258	1057.15	1087.37	1126.89	550.427	527.809	551.588	566.504	149.749	171.888	152.08	140.918
05:56:00	25.5																																					983.526	1058.56	1083.21	1118.45	558.529	532.739	551.042	564.074	151.402	166.952	150.244	144.35
05:57:00	25.5																																					979.251	1055.12	1078.91	1121.59	547.802	524.93	548.158	565.714	151.326	167.621	154.635	144.354
05:58:00	25.5																																					987.555	1063.5	1089.91	1121.1	557.139	531.336	554.258	565.965	150.189	169.653	155.756	143.987
05:59:00	25.5																																					977.649	1054.21	1083.06	1120.9	552.487	528.613	551.353	561.026	151.936	170.13	155.474	142.112
06:00:00	25.5																																					982.605	1060.9	1086.79	1120.66	556.36	533.222	551.253	560.197	152.876	173.777	152.756	142.894
06:01:00	25.5																																					987.425	1059.68	1083.97	1129.14	548.698	533.497	552.682	566.609	150.179	169.4	153.534	144.107
06:02:00	25.5																																					986.649	1057.46	1088.17	1125.04	554.344	530.819	556.069	570.06	153.31	171.661	155.019	142.7
06:03:00	25.5																																					983.546	1061.72	1091.47	1128.87	551.499	531.784	557.294	563.648	150.174	174.115	155.397	145.498
06:04:00	25.5																																					981.383	1069.89	1086.94	1126.55	555.621	527.781	553.066	566.86	152.832	169.061	155.254	143.098
06:05:00	25.5																																					990.826	1066.56	1085.44	1137.45	559.51	535.931	556.91	569.792	152.967	172.766	158.896	145.063
06:06:00	25.5																																					990.656	1066.84	1090.68	1131.45	558.255	533.216	564.785	576.227	153.151	173.838	156.069	146.124
06:07:00	25.5																																					984.936	1060.96	1089.72	1132.26	554.15	537.059	555.512	570.859	153.438	173.225	154.002	144.418
06:08:00	25.5																																					991.543	1070.13	1091.83	1127.62	558.656	533.184	553.486	570.257	151.889	175.248	156.195	147.344
06:09:00	25.5																																					990.856	1067.05	1084.35	1133.49	557.972	533.384	558.812	565.067	152.755	173.785	155.583	143.913
06:10:00	25.5																																					989.69	1055.43	1087.09	1122.28	563.813	534.888	559.311	563.203	153.686	173.343	155.202	146.602
06:11:00	25.5																																					992.667	1070.77	1093.05	1132.21	565.156	540.843	560.16	570.344	156.558	173.637	156.559	149.108
06:12:00	25.5																																					990.253	1066.49	1092.11	1132.14	559.342	539.279	559.276	573.345	156.08	174.064	156.209	147.543
06:13:00	25.5																																					988.595	1059.42	1092.17	1135.36	557.453	540.004	557.568	570.208	155.408	174.649	157.215	146.511
06:14:00	25.5																																					988.216	1061.52	1087.94	1127.19	558.578	533.696	560.825	572.126	155.839	175.349	157.207	147.07
06:15:00	25.5																																					991.943	1073.33	1102.63	1128.47	561.847	538.752	561.732	572.657	154.146	175.116	159.313	147.18
06:16:00	25.5																																					992.761	1070.43	1097.59	1137.31	560.552	540.333	560.828	575.383	153.984	176.135	159.372	147.864
06:17:00	25.5																																					987.178	1062.73	1091.75	1129.36	561.805	539.239	561.512	572.462	156.391	176.138	161.576	148.322
06:18:00	25.5																																					986.072	1064.36	1090.18	1124.27	562.32	539.437	564.052	568.753	155.267	175.642	157.986	149.549
06:19:00	25.5																																					987.366	1070.6	1091.21	1140.97	562.38	542.943	564.021	574.027	156.022	177.634	158.757	150.456
06:20:00	25.5																																					988.373	1069.04	1093.52	1135.23	562.888	540.286	562.191	572.565	155.426	177.379	162.567	150.15
06:21:00	25.5																																					993.283	1075.49	1097.44	1133.91	568.29	540.699	565.822	576.085	157.914	179.472	161.895	150.078
06:22:00	25.5																																					987.345	1076.23	1091.01	1131.63	562.129	537.737	559.982	571.587	154.049	177.785	161.801	151.338
06:23:00	25.5																																					994.586	1063.37	1091.79	1134.79	566.03	537.249	564.153	572.279	155.952	177.745	164.359	153.045
06:24:00	25.5																																					992.216	1065.7	1089.7	1131.6	564.933	541.389	559.318	573.666	155.965	178.558	161.231	150.49
06:25:00	25.5																																					996.599	1064.88	1095.59	1130.04	568.855	541.846	565.433	575.511	159.395	178.876	160.262	151.757
06:26:00	25.5																																					990.755	1068.39	1091.83	1139.21	567.471	538.863	569.878	574.71	156.323	178.871	160.691	150.397
06:27:00	25.5																																					990.897	1071.9	1098.19	1138.89	565.977	546.545	568.612	581.641	158.315	180.651	161.752	152.106
06:28:00	25.5																																					997.876	1076.97	1093.61	1135.22	565.123	543.932	564.944	579.585	158.491	182.792	165.251	153.223
06:29:00	25.5																																					998.786	1073.32	1095.97	1129.47	571.214	543.301	565.362	580.703	158.202	182.257	162.276	151.818
06:30:00	25.5																																					997.51	1068.53	1100.62	1142.07	563.201	543.998	567.832	582.712	157.981	183.85	166.129	153.054
06:31:00	25.5																																					998.912	1065.09	1093.98	1130.46	567.456	548.135	563.889	580.86	158.483	179.377	164.893	150.154
06:32:00	25.5																																					994.64	1073.93	1092.47	1131.47	571.418	547.214	568.665	581.231	159.137	180.387	163.353	151.726
06:33:00	25.5																																					995.151	1077.04	1099.13	1128.87	570.099	544.069	570.893	580.851	160.001	182.919	164.249	154.53
06:34:00	25.5																																					994.992	1075.7	1094.52	1135.38	567.119	549.249	565.921	582.609	159.437	180.553	162.076	153.702
06:35:00	25.5																																					994.148	1068.41	1093.84	1136.22	567.951	545.625	567.836	578.611	161.129	180.455	163.822	153.4
06:36:00	25.5																																					995.854	1070.57	1092.71	1134.57	573.665	547.87	570.037	582.717	161.162	182.666	165.081	154.618
06:37:00	25.5																																					990.988	1067.78	1087.42	1132.5	567.617	546.662	563.158	578.443	162.261	182.129	163.243	154.619
06:38:00	25.5																																					995.359	1071.95	1090.2	1135.37	573.809	548.553	567.101	581.664	161.408	182.51	166.216	154.067
06:39:00	25.5																																					1001.91	1074.72	1100.17	1127.89	574.125	544.24	569.882	581.197	162.541	183.044	166.316	154.192
06:40:00	25.5																																					994.39	1073.36	1088.21	1137.32	566.5	545.043	569.858	581.179	161.186	183.788	163.17	151.283
06:41:00	25.5																																					997.182	1073.25	1106.25	1139.68	572.864	546.973	570.697	581.729	161.512	186.609	166.882	155.271
06:42:00	25.5																																					993.739	1069.19	1099.12	1141.32	570.838	551.255	572.334	584.833	161.021	187.475	169.256	155.171
06:43:00	25.5																																					1003.17	1077.84	1097.21	1139.91	573.042	551.411	574.595	587.85	161.73	186.041	166.671	154.927
06:44:00	25.5																																					999.84	1072.65	1099.66	1144.7	570.567	551.054	577.092	586.896	160.667	184.865	164.923	156.696
06:45:00	25.5																																					1000.73	1077.83	1101.88	1138.15	577.599	551.771	576.77	582.703	161.885	185.466	168.197	154.853
06:46:00	25.5																																					999.969	1075.52	1099.81	1144.86	572.709	550.918	571.43	586.678	163.714	185.276	168.545	158.353
06:47:00	25.5																																					999.292	1081.28	1096.88	1141.36	571.765	549.863	575.265	588.333	160.017	188.141	167.85	157.811
06:48:00	25.5																																					998.362	1079.6	1096.69	1142.52	574.036	554.798	572.749	585.957	163.283	185.328	167.436	157.771
06:49:00	25.5																																					1003.86	1079.1	1098.74	1141.82	571.788	552.064	574.955	586.981	163.358	188.684	166.835	156.254
06:50:00	25.5																																					988.441	1077.41	1099.12	1133.55	571.22	549.277	577.48	583.448	163.231	183.415	167.33	155.636
06:51:00	25.5																																					990.434	1082.15	1097.98	1137.24	576.491	548.369	574.122	592.431	166.252	186.795	167.437	158.075
06:52:00	25.5																																					994.192	1069.01	1095.32	1138.94	573.031	552.676	573.886	586.166	163.911	183.349	167.091	156.382
06:53:00	25.5																																					1006.32	1080.39	1104.2	1146.92	576.743	551.916	581.227	591.277	164.963	189.583	169.85	157.986
06:54:00	25.5																																					998.989	1080.71	1097.48	1142.33	573.126	551.189	574.743	591.982	164.005	188.64	168.087	157.172
06:55:00	25.5																																					1002.42	1079.14	1101.92	1132.67	578.319	550.326	576.486	584.19	164.66	189.897	170.325	158.614
06:56:00	25.5																																					1007.01	1080.38	1103.03	1144.78	578.397	554.489	576.726	586.956	167.354	189.943	170.5	161.567
06:57:00	25.5																																					998.166	1075.14	1095.31	1139.28	576.469	555.764	576.77	586.587	165.109	188.471	171.447	157.851
06:58:00	25.5																																					1001.2	1082.95	1104.65	1136.53	576.723	555.841	577.431	588.388	163.501	188.944	171.736	159.578
06:59:00	25.5																																					1002.68	1077.2	1102.74	1141.74	582.13	560.853	576.27	591.086	167.432	189.461	170.595	159.849
07:00:00	25.5																																					1003.81	1078.08	1104.66	1141.21	577.111	555.892	577.908	590.006	165.218	190.187	172.351	158.963
07:01:00	25.5																																					992.584	1069.59	1093.43	1140.56	581.86	556.107	575.403	586.738	165.288	187.918	171.585	160.569
07:02:00	25.5																																					998.022	1076.38	1097.75	1145.18	580.098	557.718	582.66	594.908	167.757	187.617	172.377	161.295
07:03:00	25.5																																					1001.52	1084.01	1103.56	1152.69	579.916	558.133	583.95	588.142	166.07	191.918	173.265	159.849
07:04:00	25.5																																					997.165	1080.78	1097.7	1140.24	577.043	555.644	580.207	595.751	168.556	190.156	172.46	160.442
07:05:00	25.5																																					1005.27	1079.1	1094.56	1145.39	580.975	553.537	577.497	589.955	169.574	190.682	173.917	161.989
07:06:00	25.5																																					1002	1082.21	1106.15	1145.54	582.215	558.239	583.461	592.367	170.33	188.953	171.822	162.614
07:07:00	25.5																																					999.97	1070.59	1092.73	1137.56	580.117	554.026	581.616	593.96	165.848	188.498	174.584	162.571
07:08:00	25.5																																					1005.32	1087.6	1105.68	1143.84	579.03	556.502	580.741	596.799	166.138	195.565	173.922	163.885
07:09:00	25.5																																					1003.21	1077.3	1097.39	1133.93	580.712	554.043	581.807	590.703	168.301	189.966	172.953	163.134
07:10:00	25.5																																					1010.56	1077.93	1104.81	1137.01	584.009	557.623	580.946	592.124	168.343	190.969	174.154	161.816
07:11:00	25.5																																					1003.83	1084.16	1105.36	1143.03	586.434	562.166	584.257	599.36	168.998	189.929	175.416	163.247
07:12:00	25.5																																					1006.64	1077.92	1103.9	1141.48	582.974	557.119	576.65	590.768	171.375	190.845	174.726	163.799
07:13:00	25.5																																					1001.06	1082.2	1107.03	1143.66	586.555	563.028	581.828	594.837	170.434	194.144	171.558	163.142
07:14:00	25.5																																					1011.52	1079.19	1098.44	1138.72	584.124	560.664	581.757	596.662	170.479	196.212	174.75	164.069
07:15:00	25.5																																					1002.48	1074.49	1101.25	1144.67	587.851	560.75	584.392	595.453	169	192.316	175.887	164.163
07:16:00	25.5																																					1012.07	1080.06	1107.17	1145.75	587.182	556.375	583.354	594.206	169.301	196.053	176.048	162.437
07:17:00	25.5																																					998.117	1082.42	1099.01	1148.36	588.262	561.73	587.494	594.987	172.214	195.111	175.86	165.997
07:18:00	25.5																																					1002.3	1080.99	1102.7	1142.84	591.579	556.66	585.969	595.027	168.778	193.947	178.863	165.862
07:19:00	25.5																																					1004.94	1076.63	1103.24	1143.72	584.502	557.78	589.099	595.792	169.765	193.327	178.762	164.913
07:20:00	25.5																																					1008.8	1091.06	1109.64	1149.28	592.061	564.287	585.479	603.923	171.65	195.73	177.086	167.206
07:21:00	25.5																																					997.52	1074.7	1100.26	1133.42	579.85	556.673	584.637	594.242	167.775	193.445	176.386	163.417
07:22:00	25.5																																					1006.56	1081.5	1100.75	1142.78	584.962	556.586	582.89	591.922	173.004	196.914	176.6	162.821
07:23:00	25.5																																					1014.14	1083.44	1110.65	1146.38	589.076	563.58	587.266	604.692	172.223	197.386	180.253	167.242
07:24:00	25.5																																					1004.48	1082.31	1100.59	1142.19	585.936	559.962	587.274	594.26	170.497	195.131	177.081	164.463
07:25:00	25.5																																					1004.75	1083.88	1097.99	1143.78	585.086	562.833	589.004	597.652	172.631	197.937	178.597	166.951
07:26:00	25.5																																					1006.38	1088.88	1112.2	1153.51	589.681	563.536	591.552	606.092	173.88	198.372	181.916	169.018
07:27:00	25.5																																					1013.71	1083.03	1111.09	1147.92	590.4	560.667	589.382	596.298	170.587	195.075	178.188	165.818
07:28:00	25.5																																					1012.23	1086.69	1109.21	1149.5	587.962	559.607	590.405	599.935	172.302	201.679	180.098	169.866
07:29:00	25.5																																					1008.69	1084.54	1110.04	1147.01	588.439	568.656	584.779	599.477	171.166	199.031	177.535	166.418
07:30:00	25.5																																					1004.92	1079.38	1103.42	1143.25	586.911	565.887	593.119	597.76	173.255	194.872	181.338	166.783
07:31:00	25.5																																					1016.02	1090.17	1102.74	1147.66	589.281	566.907	587.363	604.228	173.863	199.159	180.408	168.057
07:32:00	25.5																																					1007.54	1081.41	1105.43	1148.08	589.384	564.048	584.972	602.971	172.317	200.046	180.417	167.304
07:33:00	25.5																																					1006.67	1076.36	1104.67	1137.58	592.472	564.748	589.867	594.272	172.485	199.163	180.606	165.938
07:34:00	25.5																																					1011.56	1082.25	1097.78	1141.02	587.217	566.059	585.373	600.184	171.817	196.124	180.186	166.227
07:35:00	25.5																																					993.503	1075.24	1098.82	1139.19	584.967	566.326	584.044	601.5	174.069	198.137	179.347	170.537
07:36:00	25.5																																					1009.06	1089.15	1108.26	1144.46	591.264	567.418	590.65	598.215	173.898	198.076	181.775	166.719
07:37:00	25.5																																					1010.83	1087.2	1108.46	1146.76	589.725	563.23	590.455	599.808	169.778	199.365	183.045	167.953
07:38:00	25.5																																					1007.25	1083.17	1100.69	1147.67	590.857	563.471	590.711	602.753	175.155	199.729	180.42	167.801
07:39:00	25.5																																					1007.61	1077.77	1106.8	1145.27	593.182	567.081	592.939	600.246	174.23	201.612	179.328	169.476
07:40:00	25.5																																					1010.99	1098.73	1106.29	1148.97	593.134	570.972	588.289	603.178	175.631	202.009	181.278	170.458
07:41:00	25.5																																					1010.55	1091.18	1111.21	1154.28	590.591	570.888	588.174	604.77	175.806	200.125	183.379	170.835
07:42:00	25.5																																					1013.66	1093.98	1113.58	1156.26	595.197	569.665	595.449	600.664	177.416	202.385	182.381	170.148
07:43:00	25.5																																					1007.87	1084.28	1107.4	1139.77	590.032	570.195	584.937	603.708	176.78	200.6	185.002	171.172
07:44:00	25.5																																					1000.1	1074.24	1105.37	1141.02	591.878	568.935	588.354	600.633	175.506	201.545	182.168	170.021
07:45:00	25.5																																					1015.12	1088.9	1104.75	1143.83	595.042	575.325	595.493	599.79	174.104	201.322	183.571	171.279
07:46:00	25.5																																					1008.31	1084.87	1102.45	1147.93	592.163	568.598	591.356	602.763	176.287	200.079	184.325	172.258
07:47:00	25.5																																					1013.03	1079.12	1112.77	1147.62	595.444	568.773	589.845	603.664	178.719	202.838	186.343	173.18
07:48:00	25.5																																					1004.87	1077.59	1110.78	1144.44	593.671	564.945	590.313	603.137	175.305	201.758	183.085	172.993
07:49:00	25.5																																					1007.94	1089.72	1109.09	1157.98	594.51	570.122	586.471	606.731	175.284	202.924	184.578	171.296
07:50:00	25.5																																					1006.71	1082.44	1108.09	1148.55	591.09	568.544	593.225	605.354	177.841	202.348	184.27	171.513
07:51:00	25.5																																					1012.04	1083.26	1102.17	1153.44	593.982	565.625	593.597	602.84	176.163	202.873	185.171	170.727
07:52:00	25.5																																					1006.37	1074.54	1111.82	1138.48	595.354	563.592	590.75	602.43	177.353	206.297	183.635	171.798
07:53:00	25.5																																					1011.57	1094.57	1113.68	1148.96	596.749	573.936	596.69	609.412	178.532	203.247	186.247	173.794
07:54:00	25.5																																					1009.29	1087.21	1105.61	1145.41	595.624	567.174	593.199	603.415	178.194	204.358	185.953	176.093
07:55:00	25.5																																					1013.85	1088.07	1110.45	1146.8	596.389	570.421	597.084	606.26	179.026	201.353	186.471	173.303
07:56:00	25.5																																					1009.44	1081.71	1105.73	1142.33	596.225	568.053	591.237	603.156	178.491	202.921	182.228	171.886
07:57:00	25.5																																					1005.22	1083.48	1106.45	1143.71	598.538	567.431	590.441	601.879	176.82	202.829	187.026	173.679
07:58:00	25.5																																					1014.63	1095.69	1109.47	1154.15	598.544	575.21	601.231	611.092	179.508	206.619	185.414	176.941
07:59:00	25.5																																					1013.04	1083.18	1100.39	1141.7	591.211	567.771	592.733	604.817	180.878	201.62	186.013	175.394
08:00:00	25.5																																					1016.55	1082.13	1107.8	1148.28	596.979	571.886	594.395	608.444	177.856	204.718	186.206	173.092
08:01:00	25.5																																					1012.75	1088.72	1110.56	1155.97	593.043	572.294	595.033	606.821	181.237	207.651	188.129	173.305
08:02:00	25.5																																					1007.43	1085.03	1109.03	1147.36	598.231	569.362	593.134	606.824	179.015	204.702	185.388	173.59
08:03:00	25.5																																					1009.34	1083.8	1110.45	1146.91	595.261	570.352	594.94	606.261	177.856	204.159	190.529	173.681
08:04:00	25.5																																					1010.23	1084.06	1104.65	1147.88	595.64	571.284	595.045	610.429	178.678	206.773	186.804	173.64
08:05:00	25.5																																					1006.38	1085.83	1099.15	1142.44	597.538	567.723	589.643	605.513	180.094	206.84	188.672	173.507
08:06:00	25.5																																					1009.93	1086.08	1106.2	1150.6	596.368	572.23	594.938	611.176	181.94	206.082	188.641	175.977
08:07:00	25.5																																					1007.37	1090.98	1110.86	1147.03	596.813	580.109	595.244	609.998	180.635	204.465	187.228	173.163
08:08:00	25.5																																					1011	1086.82	1107.02	1147.22	598.774	570.591	593.724	608.42	180.291	205.567	189.583	176.314
08:09:00	25.5																																					1007.66	1090.84	1109.23	1151.76	599.715	569.518	598.182	609.241	182.36	208.974	187.379	174.261
08:10:00	25.5																																					1008.33	1090.32	1110.32	1151.04	598.396	572.413	594.415	607.542	178.468	209.39	190.435	175.554
08:11:00	25.5																																					1011.88	1083.99	1106.79	1152.36	598.908	571.562	595.62	610.487	181.949	206.387	189.164	176.321
08:12:00	25.5																																					1006.96	1081.11	1101.97	1140.53	598.01	564.892	592.991	602.239	179.198	205.332	190.486	174.972
08:13:00	25.5																																					1008.48	1087.09	1100.73	1143.35	599.438	571.521	597.361	602.739	178.133	205.011	188.594	174.464
08:14:00	25.5																																					1006.99	1085.87	1106.16	1143.17	603.372	575.907	597.105	606.443	183.38	206.54	188.276	176.182
08:15:00	25.5																																					1011.93	1089.99	1111.41	1151.26	597.154	574.829	598.249	607.844	181.51	208.77	188.384	176.866
08:16:00	25.5																																					1015.61	1086.34	1109.8	1159.16	599.678	575.925	598.49	614.625	179.55	207.726	190.762	177.286
08:17:00	25.5																																					1012.73	1082.12	1107.38	1150.96	597.809	576.269	598.447	615.828	180.502	209.178	189.493	178.549
08:18:00	25.5																																					1011.55	1084.25	1111.7	1146.98	598.262	572.689	591.67	610.763	181.353	212.319	191.892	179.458
08:19:00	25.5																																					1006.45	1088.4	1106.93	1148.44	591.191	569.9	595.632	611.529	181.792	210.565	190.476	176.29
08:20:00	25.5																																					1018.4	1093.41	1113.36	1153.52	601.214	576.573	601.057	614.981	182.635	206.381	191.946	177.754
08:21:00	25.5																																					1019.9	1084.89	1120.12	1148.45	597.362	575.847	601.043	610.224	182.366	210.191	192.608	181.306
08:22:00	25.5																																					1010.29	1090.42	1113.9	1151.88	605.244	579.628	599.246	611.909	180.983	205.866	192.67	179.188
08:23:00	25.5																																					1018.7	1088.89	1113.47	1160.39	604.688	573.303	597.012	616.418	184.103	212.396	193.313	180.218
08:24:00	25.5																																					1010.38	1089.07	1107.05	1150.3	597.581	574.582	598.945	609.87	181.992	212.452	190.86	178.96
08:25:00	25.5																																					1021.28	1087.54	1115.75	1154.1	601.484	578.267	598.023	613.573	181.261	211.078	194.731	181.849
08:26:00	25.5																																					1009.92	1085.35	1113	1147.12	600.552	579.713	595.762	611.368	185.805	212.308	191.03	179.784
08:27:00	25.5																																					1018.67	1089.83	1115.05	1150.75	605.877	581.875	598.283	614.876	186.488	211.704	191.033	178.4
08:28:00	25.5																																					1016.7	1092.02	1111.51	1145.69	605.31	572.144	595.856	614.003	181.975	213.375	194.487	177.71
08:29:00	25.5																																					1019.31	1097.29	1114.66	1155.45	603.506	576.663	606.603	614.915	183.675	213.777	194.472	182.658
08:30:00	25.5																																					1007.88	1089.04	1112.51	1151.65	601.583	574.96	598.005	614.173	184.602	211.026	192.729	181.362
08:31:00	25.5																																					1017.05	1088.46	1108.79	1149.93	604.36	577.755	597.376	612.33	183.697	208.674	192.922	180.124
08:32:00	25.5																																					1012.9	1078.3	1109.95	1148.63	604.683	576.658	598.049	609.422	185.455	208.011	195.976	179.332
08:33:00	25.5																																					1011.92	1092.92	1112.99	1150.92	607.919	577.901	595.349	607.848	185.82	212.209	195.048	181.922
08:34:00	25.5																																					1013.61	1091.1	1116.23	1147.48	605.803	572.844	594.103	612.276	184.308	213.084	192.603	181.148
08:35:00	25.5																																					1012.32	1099.52	1103.34	1154.07	607.759	581.283	598.393	614.307	184.04	214.759	195.526	181.951
08:36:00	25.5																																					1019.35	1094.18	1115.68	1156.5	606.081	581.519	602.545	616.288	187.51	212.575	195.076	182.553
08:37:00	25.5																																					1006.64	1081.52	1107.56	1145.66	598.859	576.666	597.949	611.644	184.605	213.296	193.23	179.909
08:38:00	25.5																																					1008.14	1089.88	1105.23	1145.42	605.404	577.084	598.57	613.638	183.988	212.466	195.286	182.377
08:39:00	25.5																																					1015.59	1085.26	1114.97	1147.04	606.445	574.945	599.5	617.238	186.572	212.189	194.44	182.739
08:40:00	25.5																																					1006.14	1089.57	1109.62	1145.85	602.464	583.931	605.073	612.147	187.616	211.311	194.814	181.971
08:41:00	25.5																																					1011.41	1083.62	1111	1140.67	599.94	576.581	599.866	610.609	184.953	214.295	195.562	183.202
08:42:00	25.5																																					1017.3	1094.36	1114.63	1150.16	608.745	580.795	606.261	612.764	189.555	216.408	193.576	182.459
08:43:00	25.5																																					1021.1	1094.18	1125.96	1150.56	606.311	585.091	605.718	613.866	188.661	219.517	198.852	183.203
08:44:00	25.5																																					1016.37	1089.75	1111.74	1150.32	610.529	580.27	607.078	613.859	187.762	211.087	196.335	180.284
08:45:00	25.5																																					1023.37	1099.09	1115.25	1154.69	608.318	576.146	603.524	618.318	187.373	215.417	198.512	183.522
08:46:00	25.5																																					1016.92	1087.46	1108.54	1150.25	603.566	581.382	605.459	616.158	186.177	217.483	196.578	182.148
08:47:00	25.5																																					1015.96	1098.91	1117.85	1157.9	604.48	580.836	603.508	625.374	188.449	213.662	197.207	185.316
08:48:00	25.5																																					1008.84	1086.26	1116.86	1148.12	602.811	579.445	606.167	611.872	187.038	214.649	197.956	186.603
08:49:00	25.5																																					1014.98	1086.92	1116.91	1148.33	605.385	581.693	604.614	617.7	187.161	216.829	197.576	181.88
08:50:00	25.5																																					1018.41	1088.75	1116.68	1147.31	608.691	581.33	600.951	615.297	185.043	218.086	198.384	185.754
08:51:00	25.5																																					1012.54	1092.16	1111.55	1154.22	607.099	581.02	604.354	613.712	188.209	214.902	197.385	187.224
08:52:00	25.5																																					1014.46	1097.34	1119.93	1154.7	609.973	585.255	602.688	616.889	187.215	216.272	197.695	186.883
08:53:00	25.5																																					1016.32	1086.65	1113.97	1154.15	606.103	578.669	599.702	615.068	187.213	214.549	196.884	185.271
08:54:00	25.5																																					1014.46	1089.21	1106.91	1148.51	606.355	577.933	602.163	616.652	187.966	217.543	195.83	184.422
08:55:00	25.5																																					1022.45	1094.65	1120.58	1154.87	611.042	582.222	608.35	621.463	188.899	219.504	197.587	186.353
08:56:00	25.5																																					1016.59	1094.14	1117.27	1159.36	609.296	581.858	604.213	627.295	188.079	222.771	199.427	185.444
08:57:00	25.5																																					1015.76	1088.02	1108.23	1152.89	600.999	578.813	607.016	621.415	191.131	215.568	199.045	184.697
08:58:00	25.5																																					1018.72	1098.56	1110.81	1159.12	606.211	584.734	607.231	618.556	191.591	216.051	198.638	185.577
08:59:00	25.5																																					1007.21	1087.04	1117.62	1151.96	605.03	582.299	607.347	613.768	189.15	217.409	200.982	185.242
09:00:00	25.5																																					1017.55	1088.15	1108.24	1148.07	609.253	583.281	605.345	614.723	187.893	214.682	199.082	185.227
09:01:00	25.5																																					1013.43	1094.16	1109.95	1149.71	610.055	579.319	600.121	614.665	190.073	219.327	197.718	186.858
09:02:00	25.5																																					1020.58	1101.1	1116.28	1155.32	612.483	591.023	602.481	622.251	192.267	218.784	199.479	189.407
09:03:00	25.5																																					1019.26	1093.03	1119.86	1157.16	610.698	585.857	606.755	620.688	187.146	221.078	199.481	186.207
09:04:00	25.5																																					1018.4	1085.46	1118.05	1149.72	610.996	578.829	604.258	613.216	189.723	220.264	199.77	187.089
09:05:00	25.5																																					1012.36	1096.49	1114.45	1155.29	607.742	586.743	608.606	618.139	188.936	213.421	200.575	187.947
09:06:00	25.5																																					1015.19	1087.46	1104.93	1145.92	603.274	581.599	606.378	614.067	192.033	218.471	198.281	187.902
09:07:00	25.5																																					1010.73	1089.88	1111.91	1152.36	605.258	582.508	600.575	618.288	190.043	217.003	198.416	186.733
09:08:00	25.5																																					1018.59	1091.41	1118.51	1152.31	609.779	583.221	604.567	620.944	190.417	220.023	201.697	187.289
09:09:00	25.5																																					1013.53	1095.12	1112.17	1156.79	612.432	581.821	606.542	614.584	191.835	218.87	200.39	187.089
09:10:00	25.5																																					1010.26	1091.16	1109.15	1141.11	608.102	587.14	602.718	621.76	189.341	216.271	198.878	187.31
09:11:00	25.5																																					1019.59	1096.81	1120.76	1160.53	612.997	589.369	610.726	621.72	191.398	224.962	201.13	189.28
09:12:00	25.5																																					1016.25	1093.53	1117	1148.59	613.283	582.615	613.705	617.099	192.063	218.706	203.461	187.428
09:13:00	25.5																																					1016.51	1094.35	1110.91	1150.89	614.783	586.264	605.252	619.147	192.863	218.924	200.587	187.351
09:14:00	25.5																																					1025.09	1086.44	1115.33	1146.97	606.652	581.318	608.539	621.388	193.155	218.646	203.82	187.486
09:15:00	25.5																																					1014.41	1099.23	1119.28	1152.4	607.632	585.17	608.711	617.18	194.92	221.341	201.155	188.647
09:16:00	25.5																																					1016.38	1104.61	1118.37	1163.83	610.579	587.817	612.534	621.364	193.261	222.038	204.733	190.252
09:17:00	25.5																																					1015.14	1088.65	1113.08	1158.4	611.396	586.26	604.091	623.491	193.569	219.926	205.83	187.305
09:18:00	25.5																																					1008.05	1089.57	1111.74	1150.94	605.182	581.285	602.519	619.188	192.074	217.292	202.953	187.931
09:19:00	25.5																																					1016.5	1083.93	1112.87	1147.68	610.721	580.77	604.008	621.336	190.532	222.048	200.053	187.867
09:20:00	25.5																																					1012.63	1095.4	1113.63	1152.32	607.059	582.746	603.277	621.716	190.841	218.222	200.251	190.219
09:21:00	25.5																																					1019.32	1095.39	1115.5	1151.68	611.459	587.846	610.774	621.687	195.437	222.125	205.49	190.003
09:22:00	25.5																																					1019.21	1092.15	1110.83	1148.54	608.722	585.916	606.518	616.149	193.713	220.954	205.109	191.333
09:23:00	25.5																																					1018.45	1097.67	1128.62	1166.01	615.987	587.567	608.646	625.076	193.623	227.275	204.61	190.522
09:24:00	25.5																																					1016.87	1085.07	1109.5	1154.04	608.289	582.06	605.602	618.914	192.094	218.941	201.846	189.622
09:25:00	25.5																																					1015.19	1096.25	1113.71	1158	608.232	585.455	609.335	618.111	192.583	219.436	204.381	190.554
09:26:00	25.5																																					1021.03	1087.41	1111.56	1160.62	618.52	588.289	612.419	622.589	194.23	222.317	206.58	189.532
09:27:00	25.5																																					1011.2	1086.62	1113.63	1155.89	611.101	582.198	604.195	619.644	196.078	223.794	203.562	191.465
09:28:00	25.5																																					1017.91	1093.15	1113.55	1148.25	607.764	587.653	605.814	616.376	192.167	220.575	203.034	191.659
09:29:00	25.5																																					1017.68	1096.81	1115.03	1161.46	616.873	585.086	609.101	622.997	193.975	223.822	204.566	192.151
09:30:00	25.5																																					1022.41	1101.11	1118.84	1150.7	613.504	585.938	606.75	623.854	192.726	222.848	205.913	191.965
09:31:00	25.5																																					1016.77	1095.22	1117.73	1149.85	611.368	587.52	612.295	620.999	195.255	224.884	205.857	191.169
09:32:00	25.5																																					1011.04	1093.84	1109.14	1147.6	607.938	583.984	604.32	623.167	195.626	221.434	205.366	191.45
09:33:00	25.5																																					1014.39	1090.02	1114.89	1154.59	607.709	591.89	606.382	620.257	193.818	219.305	205.923	191.331
09:34:00	25.5																																					1020.5	1098.34	1117.89	1156.41	616.794	586.68	608.009	618.057	194.131	227.222	207.759	190.805
09:35:00	25.5																																					1022.84	1095.5	1113.46	1151.16	610.794	584.982	610.808	618.259	194.382	222.272	204.149	191.803
09:36:00	25.5																																					1015.65	1095.85	1116.43	1152.6	610.347	586.604	612.488	625.146	194.306	223.762	207.65	193.777
09:37:00	25.5																																					1021.21	1093.49	1118.16	1156.65	615.949	582.654	608.67	618.868	195.896	224.685	206.437	191.418
09:38:00	25.5																																					1015.89	1093.69	1114.57	1147.81	613.276	586.101	608.061	628.416	193.604	226.86	203.869	192.382
09:39:00	25.5																																					1012.59	1084.89	1110.69	1151.94	608.642	582.897	604.337	618.327	195.249	222.212	206.391	191.169
09:40:00	25.5																																					1016.85	1089.01	1117.04	1155.68	617.517	584.574	611.554	620.653	195.162	223.593	205.176	193.839
09:41:00	25.5																																					1017.85	1090.25	1111.29	1151.17	616.472	583.59	608.295	621.063	195.171	224.177	207.462	191.706
09:42:00	25.5																																					1022.58	1096.96	1115.46	1155.85	613.905	585.906	612.433	620.592	194.807	224.47	207.121	194.695
09:43:00	25.5																																					1024.95	1100.57	1119.63	1162.38	615.578	589.844	614.083	627.564	194.359	227.152	208.717	195.181
09:44:00	25.5																																					1019.94	1087.58	1112.68	1151.8	610.386	587.697	606.745	621.728	197.867	224.153	207.364	196.319
09:45:00	25.5																																					1024.38	1096.88	1118.92	1163.16	621.042	586.138	611.705	628.769	194.616	224.463	207.556	193.215
09:46:00	25.5																																					1020.26	1093.78	1112.08	1156.25	610.226	588.452	609.078	625.15	196.208	224.642	209.454	195.937
09:47:00	25.5																																					1018.6	1097.95	1120.07	1154.73	610.912	588.325	610.76	627.827	196.2	223.587	208.118	194.47
09:48:00	25.5																																					1018.53	1085.05	1112	1152.29	612.485	584.154	608.295	622.718	197.366	227.523	208.133	195.272
09:49:00	25.5																																					1017.8	1096.94	1122.42	1160.18	611.974	590.551	610.864	627.213	196.125	228.185	208.966	195.282
09:50:00	25.5																																					1025.95	1091.75	1124.21	1147.83	618.806	587.955	614.458	626.372	197.562	227.066	213.096	193.122
09:51:00	25.5																																					1019.19	1097.46	1112.05	1161.15	619.164	586.051	613.825	626.634	198.328	228.544	208.827	194.591
09:52:00	25.5																																					1012.8	1096.48	1116.22	1149.94	617.942	590.889	611.842	621.348	197.967	223.57	208.641	194.174
09:53:00	25.5																																					1015.49	1090.91	1107.24	1152.94	619.597	584.724	610.643	625.05	196.224	225.912	208.796	198.187
09:54:00	25.5																																					1017.94	1101.88	1117.31	1157.21	616.098	587.462	607.022	622.914	198.227	227.642	210.006	192.39
09:55:00	25.5																																					1023.2	1095.19	1112.27	1151.13	613.225	589.815	613.514	619.104	199.971	226.234	209.25	193.931
09:56:00	25.5																																					1016.23	1096.6	1117.12	1152.4	615.041	589.573	611.62	631.146	198.363	227.352	210.412	196.597
09:57:00	25.5																																					1022.85	1099.75	1119.68	1157.47	615.757	587.79	613.687	631.38	200.423	226.971	210.944	200.407
09:58:00	25.5																																					1017.91	1100.5	1114.01	1150.58	614.303	586.905	610.688	621.808	199.981	225.362	208.48	195.199
09:59:00	25.5																																					1014.13	1089.54	1114.26	1158.24	611.444	586.586	607.318	625.218	196.388	227.515	208.668	198.708
10:00:00	25.5																																					1023.72	1091.19	1114.52	1154.27	617.343	589.976	618.438	621.488	196.371	226.372	212.059	196.687
10:01:00	25.5																																					1013.49	1098.81	1112.62	1153.35	615.517	588.712	614.19	624.622	199.537	229.09	208.505	194.615
10:02:00	25.5																																					1016.74	1092.29	1113.11	1151.65	621.471	589.716	612.465	623.774	199.975	227.354	210.949	199.487
10:03:00	25.5																																					1017.15	1088.11	1116.65	1152.03	612.918	589.206	616.478	630.348	197.217	228.782	211.262	200.056
10:04:00	25.5																																					1011.62	1094.6	1117.46	1154.21	618.816	587.779	612.108	622.381	198.469	230.845	209.985	196.123
10:05:00	25.5																																					1022.2	1099.91	1121.47	1161.6	618.197	593.344	609.529	626.17	199.326	228.728	210.831	198.713
10:06:00	25.5																																					1015.85	1089.63	1106.05	1147.12	616.473	583.738	605.501	625.83	197.554	230.05	210.808	195.994
10:07:00	25.5																																					1017.95	1088.64	1113.5	1152.68	615.528	595.19	611.751	618.376	198.14	229.787	210.244	197.313
10:08:00	25.5																																					1022.65	1093.77	1112.48	1152.35	620.079	589.181	612.482	621.165	200.597	228.985	213.955	197.038
10:09:00	25.5																																					1022.71	1091.7	1116.69	1154.98	619.109	594.821	615.295	621.69	200.902	229.223	210.136	200.278
10:10:00	25.5																																					1014.65	1099.1	1107.19	1149.9	616.212	593.896	613.026	626.462	200.507	228.246	210.776	198.613
10:11:00	25.5																																					1021.43	1093.29	1121.58	1159.86	617.76	590.759	612.56	627.265	200.932	228.345	215.245	199.249
10:12:00	25.5																																					1020.43	1086.84	1120.39	1155.54	621.77	593.512	611.839	618.28	201.592	231.702	211.545	197.216
10:13:00	25.5																																					1018.75	1097.76	1119.49	1158.79	616.982	592.592	610.757	628.085	200.694	231.742	213.09	200.827
10:14:00	25.5																																					1019.94	1102.52	1124.4	1156.77	619.477	590.376	612.812	625.965	202.579	229.871	212.821	198.436
10:15:00	25.5																																					1018.98	1092.97	1114.77	1151.51	622.45	589.95	608.933	629.731	199.653	228.437	213.954	197.53
10:16:00	25.5																																					1016.58	1097.51	1112.98	1157.84	615.331	596.231	618.735	626.122	200.54	227.705	212.573	198.616
10:17:00	25.5																																					1026.24	1094.87	1123.26	1159.02	617.131	596.531	615.98	626.963	201.406	230.487	214.355	201.291
10:18:00	25.5																																					1022.3	1102.1	1117.91	1161.16	615.66	587.67	609.777	633.467	205.037	229.12	212.723	198.867
10:19:00	25.5																																					1017.23	1091.54	1112.87	1155.7	620.878	587.514	610.884	618.1	200.028	228.814	212.322	200.196
10:20:00	25.5																																					1010.33	1094.6	1109.06	1152.86	617.875	591.767	612.843	629.585	203.974	231.641	213.502	199.593
10:21:00	25.5																																					1008.47	1083.4	1114.86	1153.5	613.701	593.202	606.943	619.047	200.23	230.653	215.963	199.134
10:22:00	25.5																																					1018.2	1091.48	1117.88	1152.81	618.827	592.551	613.463	625.52	200.195	231.242	211.834	199.261
10:23:00	25.5																																					1013.15	1090	1107.67	1154.09	617.277	590.365	608.655	623.606	198.089	232.705	213.074	198.804
10:24:00	25.5																																					1017.05	1094.1	1116.7	1146.55	614.798	597.413	613.758	624.072	201.042	228.683	211.453	197.976
10:25:00	25.5																																					1014.07	1094.52	1112.77	1156.8	622.647	589.983	613.098	623.386	198.73	229.325	214.198	202.296
10:26:00	25.5																																					1016.94	1088.33	1116.05	1153.47	617.697	589.799	612.195	627.76	204.444	231.37	214.002	200.822
10:27:00	25.5																																					1017.28	1096.13	1111.19	1160.66	614.534	592.531	610.092	628.819	200.402	229.287	213.744	201.766
10:28:00	25.5																																					1025.58	1094.86	1117.62	1156.39	621.392	590.361	617.205	623.625	204.239	231.669	215.976	203.176
10:29:00	25.5																																					1008.82	1092.32	1112.34	1156.6	614.968	587.176	609.214	627.043	203.978	229.878	211.934	201.494
10:30:00	25.5																																					1021.02	1095.24	1116.72	1157.41	621.2	592.879	619.761	628.897	203.005	227.739	216.755	202.661
10:31:00	25.5																																					1022.91	1093.81	1113.12	1157.11	621.506	594.778	614.261	632.08	204.699	231.933	218.125	201.192
10:32:00	25.5																																					1012.02	1088.87	1120.9	1151.9	621.255	592.935	613.747	625.654	202.909	233.847	214.922	201.89
10:33:00	25.5																																					1020.08	1098.86	1122.04	1155.35	623.223	596.669	613.479	627.263	204.095	233.399	216.348	198.475
10:34:00	25.5																																					1013.72	1083.59	1115.52	1152.56	617.731	586.544	608.912	622.53	201.821	232.167	212.485	201.01
10:35:00	25.5																																					1020.44	1096.64	1124.07	1156.42	620.078	593.865	617.93	628.857	203.279	231.142	217.763	204.764
10:36:00	25.5																																					1015.19	1091.08	1116.2	1151.33	619.901	594.398	613.59	624.925	203.94	230.759	215.859	200.378
10:37:00	25.5																																					1027.39	1093.77	1120.49	1156.94	621.519	595.102	616.486	630.96	202.042	235.263	216.294	200.332
10:38:00	25.5																																					1016.3	1098.96	1120.3	1167.16	618.145	598.239	612.815	627.006	202.971	231.987	217.103	203.117
10:39:00	25.5																																					1005.88	1083.76	1108.13	1145.53	620.079	585.627	609.721	620.48	205.361	232.038	213.929	200.378
10:40:00	25.5																																					1017.94	1095.33	1119.93	1164.56	617.994	600.197	615.964	628.515	203.57	231.287	217.9	201.031
10:41:00	25.5																																					1019.39	1094.15	1119.58	1162.52	620.701	589.74	618.764	623.396	203.583	236.704	217.019	204.592
10:42:00	25.5																																					1024.41	1092.98	1118.33	1162.74	615.961	592.784	618.551	627.649	206.054	232.714	217.731	203.031
10:43:00	25.5																																					1019.44	1092.65	1115.11	1150.69	622.328	593.298	619.405	630.059	203.164	233.14	217.362	206.996
10:44:00	25.5																																					1022.69	1093.34	1110.27	1158.65	624.425	596.711	618.661	631.207	203.108	235.318	218.043	206.403
10:45:00	25.5																																					1014.45	1094.82	1114.28	1154.69	617.339	595.173	614.421	626.821	202.207	235.669	217.748	204.612
10:46:00	25.5																																					1025.83	1098.21	1115.29	1150.03	621.646	595.151	620.799	628.292	203.37	235.811	217.613	201.623
10:47:00	25.5																																					1018.57	1098.12	1122.05	1161.67	620.927	595.508	615.99	633.742	204.739	235.038	218.337	203.606
10:48:00	25.5																																					1019.13	1094.65	1117.45	1161.34	616.503	597.086	612.218	629.89	206.643	233.914	216.862	203.462
10:49:00	25.5																																					1019.92	1097.6	1117.01	1155.93	623.657	592.854	620.739	627.09	206.703	232.547	217.034	202.649
10:50:00	25.5																																					1020.63	1091.52	1123.07	1157.89	618.511	594.232	613.106	627.334	206.113	234.168	220.163	202.787
10:51:00	25.5																																					1019.71	1101.67	1122.59	1156.9	623.61	597.878	616.397	634.532	204.76	233.367	218.28	203.482
10:52:00	25.5																																					1024.51	1095.32	1118.11	1155.96	626.328	598.765	618.729	635.085	205.885	239.643	219.14	206.898
10:53:00	25.5																																					1022.26	1098.48	1119.75	1158.19	624.797	590.542	621.851	630.289	205.394	236.35	221.694	204.212
10:54:00	25.5																																					1020.38	1099.19	1121.25	1155.94	624.802	598.385	611.667	633.672	207.537	236.661	216.819	207.41
10:55:00	25.5																																					1016.13	1095	1118.93	1147.59	620.291	586.776	614.621	627.998	205.758	231.682	218.884	203.281
10:56:00	25.5																																					1025.88	1106.24	1123.26	1164.68	623.248	597.378	619.24	630.089	205.703	237.414	220.466	207.983
10:57:00	25.5																																					1016.48	1102.02	1115.46	1159.89	618.735	593.334	620.151	629.069	205.118	237.918	218.772	206.361
10:58:00	25.5																																					1016.99	1094.31	1113.38	1155.1	629.519	596.071	617.307	630.186	208.117	236.568	218.618	203.76
10:59:00	25.5																																					1024.02	1099.6	1116.98	1160.36	629.268	601.041	618.294	638.163	206.703	237.699	221.062	207.109
11:00:00	25.5																																					1023.29	1097.36	1123.88	1152.17	618.718	591.22	612.699	631.26	202.438	237.64	220.052	204.969
11:01:00	25.5																																					1016.48	1095.58	1118.65	1154.61	622.659	590.369	612.227	627.921	204.884	235.108	216.874	205.137
11:02:00	25.5																																					1019.2	1094.78	1117.06	1154.22	625.069	591.458	618.961	628.803	208.142	235.465	222.879	206.491
11:03:00	25.5																																					1017.02	1089.83	1112.65	1154.19	621.726	598.305	610.965	629.897	206.673	237.296	219.813	206.319
11:04:00	25.5																																					1024.31	1091.12	1117.92	1151.65	623.334	591.121	615.99	627.987	205.896	237.451	224.367	203.645
11:05:00	25.5																																					1022.82	1095.86	1113.18	1162.62	623.071	596.012	618.475	621.064	207.304	236.938	219.549	205.127
11:06:00	25.5																																					1021.5	1095.9	1118.85	1154.68	627.812	592.23	615.78	632.856	207.614	237.022	220.004	206.417
11:07:00	25.5																																					1018.75	1097.56	1119.29	1152.35	622.229	594.355	613.354	631.858	205.611	235.163	220.194	208.025
11:08:00	25.5																																					1024.17	1100.39	1119.82	1162.33	628.191	597.075	623.824	633.607	206.016	239.639	219.073	206.824
11:09:00	25.5																																					1014.54	1096.61	1110.48	1147.61	618.358	592.028	620.261	629.165	205.737	235.231	222.592	205.393
11:10:00	25.5																																					1020.45	1101.05	1110.6	1162.46	624.249	590.682	616.882	630.305	208.088	237.338	222.067	208.449
11:11:00	25.5																																					1020.84	1096.28	1114.55	1152.64	628.866	596.194	620.036	631.603	209.217	237.27	220.824	206.802
11:12:00	25.5																																					1016.15	1100.23	1118.8	1157.46	618.06	599.931	623.418	631.04	208.114	241.395	225.491	206.868
11:13:00	25.5																																					1023.38	1097.73	1119.91	1159.77	623.761	599.341	616.801	627.955	206.649	236.042	223.497	205.992
11:14:00	25.5																																					1025.04	1098.22	1118.78	1157.73	622.502	595.505	618.033	630.669	209.023	237.168	223.007	208.467
11:15:00	25.5																																					1014.19	1100.52	1117.72	1152.77	624.847	595.098	615.578	630.553	206.084	241.977	223.05	208.093
11:16:00	25.5																																					1019.26	1094.34	1115.35	1155.38	625.492	599.958	616.457	633.165	207.572	239.916	221.793	206.545
11:17:00	25.5																																					1023.2	1098.86	1111.97	1155.28	623.41	600.116	621.22	627.167	206.464	237.611	222.181	207.041
11:18:00	25.5																																					1020.79	1091.96	1112.18	1149.28	619.363	593.381	613.549	636.002	209.448	239.558	223.647	206.625
11:19:00	25.5																																					1027.47	1094.82	1115.26	1154.24	626.8	593.686	619.587	631.538	207.126	241.893	224.615	208.865
11:20:00	25.5																																					1022.89	1098.48	1116.4	1157.19	623.416	598.351	616.617	634.307	211.092	237.945	220.047	210.572
11:21:00	25.5																																					1025.6	1093.33	1115.98	1152.36	627.137	598.17	618.139	629.657	207.15	241.49	223.959	208.338
11:22:00	25.5																																					1016.94	1096.61	1109.9	1154.93	621.599	597.308	620.217	631.751	206.439	237.194	222.711	208.338
11:23:00	25.5																																					1022.51	1098.65	1115.36	1152.93	622.838	595.334	622.935	629.069	208.897	239.632	222.631	206.485
11:24:00	25.5																																					1016.92	1096.01	1113.75	1155	623.86	595.178	615.679	629.38	209.681	238.992	221.429	205.934
11:25:00	25.5																																					1019.21	1088.23	1110.84	1152.98	629.708	594.504	610.674	627.586	207.347	239.745	225.394	209.829
11:26:00	25.5																																					1022.31	1095.05	1119.89	1158.46	623.998	596.04	624.376	630.205	209.484	240.211	223.563	208.32
11:27:00	25.5																																					1017.58	1105.91	1112.22	1149.07	622.029	597.404	619.228	630.868	210.678	238.609	223.673	211.165
11:28:00	25.5																																					1020.24	1088.02	1112.57	1157.49	622.261	593.531	616.074	628.438	208.331	235.948	224.323	208.163
11:29:00	25.5																																					1026.47	1090.47	1121.53	1160.07	625.007	597.457	622.516	632.144	208.324	242.504	225.291	211.956
11:30:00	25.5																																					1016.93	1103.68	1111.06	1161.63	628.605	597.13	623.934	631.375	209.608	241.227	227.243	210.34
11:31:00	25.5																																					1019.78	1097.71	1118.7	1157.48	626.08	599.273	618.55	637.485	212.897	238.09	225.99	208.369
11:32:00	25.5																																					1020.82	1102.74	1121.48	1156.27	626.717	603.882	622.748	637.271	212.882	237.245	225.58	211.419
11:33:00	25.5																																					1021.94	1094.2	1115.86	1151.58	623.22	590.245	618.403	633.032	207.355	240.826	222.802	209.317
11:34:00	25.5																																					1020.07	1096	1116.87	1155.68	623.247	597.463	616.067	631.082	207.362	240.349	223.726	208.799
11:35:00	25.5																																					1019.03	1088.61	1115.07	1148.12	621.187	592.551	615.46	631.832	210.506	238.024	226.488	209.233
11:36:00	25.5																																					1020.77	1095.04	1126.79	1167.03	630.757	604.672	618.124	637.242	215.01	239.532	225.138	211.398
11:37:00	25.5																																					1016.13	1088.33	1115.83	1153.05	623.842	596.941	617.663	633.059	208.982	242.391	225.188	209.924
11:38:00	25.5																																					1021.61	1092.32	1115.54	1158.61	626.04	600.968	620.895	635.371	208.661	241.949	225.393	212.058
11:39:00	25.5																																					1020.05	1096.7	1114.92	1151.52	625.168	603.274	619.344	634.63	211.506	246.263	223.672	208.347
11:40:00	25.5																																					1019.21	1099.71	1112.44	1156.12	627.562	601.276	617.051	634.031	209.574	241.905	225.607	206.419
11:41:00	25.5																																					1014.7	1089.45	1108.06	1149.3	620.573	593.744	615.795	627.568	208.413	241.091	222.415	208.803
11:42:00	25.5																																					1018.64	1086.46	1117.66	1153.31	625.651	592.674	620.312	627.827	211.899	242.033	227.634	210.555
11:43:00	25.5																																					1020.91	1095.12	1118.17	1154.64	627.212	596.593	623.176	634.34	210.345	239.644	225.087	210.034
11:44:00	25.5																																					1023.91	1095.25	1119.78	1159.46	629.255	604.226	626.437	631.735	211.919	242.561	228.523	211.147
11:45:00	25.5																																					1010.43	1089.1	1112.06	1150.99	623.797	595.599	620.342	631.587	210.33	240.89	227.829	212.338
11:46:00	25.5																																					1023.67	1091.39	1119.44	1146.28	624.226	597.044	618.425	632.2	210.383	242.12	227.057	211.399
11:47:00	25.5																																					1016.16	1094	1111.45	1152.18	620.93	597.444	620.874	633.477	211.586	239.243	227.15	210.031
11:48:00	25.5																																					1021.77	1098.77	1123.27	1156.9	625.579	595.118	619.591	638.785	211.24	245.422	225.583	211.963
11:49:00	25.5																																					1022.39	1094.91	1122.01	1152.89	622.857	600.326	615.08	631.194	210.391	240.682	224.915	212.203
11:50:00	25.5																																					1017.58	1097.14	1106.47	1152.17	626.929	594.733	614.956	632.468	209.431	243.874	227.846	208.839
11:51:00	25.5																																					1016.35	1094.05	1111.35	1161.02	624.938	601.039	620.066	629.373	210.869	244.844	228.484	213.99
11:52:00	25.5																																					1021.92	1091.9	1117.31	1150.02	625.426	595.478	615.374	636.968	210.102	240.928	227.821	213.393
11:53:00	25.5																																					1020.75	1093.87	1118.16	1155.72	625.428	596.942	616.829	635.269	207.512	242.143	228.307	213.681
11:54:00	25.4																																					1015.16	1094.65	1112.86	1158.69	623.778	599.437	619.405	630.132	212.926	244.362	229.396	212.348
11:55:00	25.4																																					1018.91	1093.14	1112.22	1151.61	622.917	593.11	619.381	630.15	212.822	240.079	225.059	210.452
11:56:00	25.4																																					1014.66	1096.77	1117.11	1155.91	627.669	600.748	619.618	630.254	211.672	241.215	226.831	214.295
11:57:00	25.5																																					1025.61	1099.05	1108.8	1151.66	625.595	592.319	621.254	635.222	212.634	242.638	229.358	214.8
11:58:00	25.5																																					1014.17	1091.94	1112.53	1151.47	625.206	596.655	619	633.603	210.39	243.327	224.329	213.162
11:59:00	25.5																																					1022.97	1090.95	1115.22	1153.37	622.737	600.24	618.433	632.648	213.852	243	225.317	210.73
12:00:00	25.5																																					1024.26	1100.04	1122.71	1162.38	633.313	599.704	622.465	633.247	213.952	244.279	227.432	215.612
12:01:00	25.5																																					1012.69	1088.43	1109.79	1149.57	624.424	596.215	616.053	627.878	211.829	242.448	226.98	210.839
12:02:00	25.5																																					1019.41	1095.53	1117.44	1146.74	627.646	597.931	619.425	632.192	213.331	243.662	229.375	209.687
12:03:00	25.5																																					1025.73	1099.89	1118.26	1151.7	628.143	595.614	615.019	632.401	212.341	241.476	226.55	211.033
12:04:00	25.5																																					1023.6	1105.47	1125.57	1168.21	625.825	607.089	623.43	637.91	211.182	246.696	230.788	215.621
12:05:00	25.5																																					1026.47	1104.16	1116.64	1155.86	625.558	600.694	617.675	632.059	212.24	244.346	229.504	214.341
12:06:00	25.5																																					1017.42	1093.72	1115.04	1156.49	624.919	598.544	619.342	635.147	215.603	243.06	228.559	215.63
12:07:00	25.5																																					1028.55	1101.07	1117.48	1160.31	627.819	600.721	619.983	635.124	214.061	249.624	230.143	211.715
12:08:00	25.5																																					1017.71	1100.72	1123.1	1161.5	626.645	597.97	622.337	631.747	213.858	246.835	230.164	213.692
12:09:00	25.5																																					1014.02	1090.24	1124.54	1153.61	627.371	596.941	620.773	633.742	212.695	243.155	230.787	214.118
12:10:00	25.5																																					1023.45	1103.4	1124.41	1166.38	632.991	603.479	624.387	635.943	212.285	247.585	230.884	218.23
12:11:00	25.5																																					1023.9	1093.42	1118.15	1153.21	627.208	598.697	619.545	631.151	212.963	242.721	230.973	212.873
12:12:00	25.5																																					1020.25	1097.32	1115.79	1153.13	625.259	599.368	620.224	634.574	212.005	245.139	229.294	213.195
12:13:00	25.5																																					1020.97	1101.55	1118.16	1160.75	631.285	601.236	621.442	639.777	215.882	245.922	227.596	214.882
12:14:00	25.5																																					1014.45	1092.59	1114.98	1150.87	622.469	597.495	623.12	633.947	213.601	247.045	225.918	214.236
12:15:00	25.5																																					1019.01	1088.88	1113.99	1150.11	622.803	601.474	618.841	631.503	214.017	244.51	229.521	211.503
12:16:00	25.5																																					1012.18	1092.72	1119.99	1148.26	625.626	602.054	622.814	631.506	213.115	248.142	228.159	213.117
12:17:00	25.5																																					1021.57	1094.17	1118.74	1152.38	626.366	598.359	624.59	634.821	215.577	248.673	228.441	216.006
12:18:00	25.5																																					1022.91	1092.16	1114.33	1157.34	629.401	603.293	619.589	637.026	216.169	243.686	230.39	216.968
12:19:00	25.5																																					1018.46	1098.86	1120.02	1159.78	632.982	598.845	617.276	639.204	215.645	246.058	231.825	214.07
12:20:00	25.5																																					1017.47	1091.34	1107.99	1152.84	622.566	597.38	626.986	632.988	214.757	246.026	227.123	216.436
12:21:00	25.5																																					1023.32	1096.69	1114.68	1156.53	625.661	601.393	623.323	635.856	214.935	242.28	231.214	214.642
12:22:00	25.5																																					1016.65	1089.41	1113.15	1154.33	628.793	598.591	619.505	640.124	215.234	246.615	230.117	215.505
12:23:00	25.5																																					1015.28	1101.39	1110.72	1149.19	626.778	595.257	625.301	638.403	213.283	246.63	229.508	214.789
12:24:00	25.5																																					1023.01	1098.26	1117.14	1147.2	620.639	593.812	618.36	629.839	214.947	244.011	229.735	213.982
12:25:00	25.5																																					1014.45	1088.26	1110.48	1149.09	625.264	595.984	619.166	627.721	216.26	245.983	230.958	215.563
12:26:00	25.5																																					1018.65	1094.29	1120.12	1152.97	621.739	596.509	620.714	631.875	212.164	247.457	231.484	217.852
12:27:00	25.5																																					1022.07	1099.48	1118.98	1152.06	622.909	599.84	621.638	636.503	215.858	244.238	231.762	216.56
12:28:00	25.5																																					1014.86	1098.2	1116.59	1155.42	626.567	600.85	619.169	643.604	215.312	249.211	230.617	218.477
12:29:00	25.5																																					1017.44	1097.62	1112.82	1159.93	626.034	593.908	618.97	632.193	215.942	243.575	232.798	212.311
12:30:00	25.5																																					1020.3	1099.29	1116.45	1153.9	627.356	601.309	618.349	633.887	214.548	250.131	233.744	215.325
12:31:00	25.5																																					1021.02	1091.86	1113.26	1156.43	627.768	599.387	622.016	631.755	215.51	248.536	231.84	216.087
12:32:00	25.5																																					1026.84	1096.73	1115.44	1161.54	628.328	598.019	617.372	631.156	217.473	246.902	230.301	215.877
12:33:00	25.5																																					1021.18	1091.06	1113.49	1161.51	624.429	599.7	619.916	635.334	217.442	248.953	232.038	218.807
12:34:00	25.5																																					1023.14	1100.66	1114.95	1154.11	631.65	600.595	617.235	631.84	216.59	247.499	232.724	216.765
12:35:00	25.5																																					1017.51	1085.47	1112.84	1150.86	625.55	594.609	613.365	633.71	214.914	243.386	229.477	215.028
12:36:00	25.5																																					1015.05	1095.66	1110.85	1151.77	627.121	601.527	622.974	633.654	215.578	245.842	229.501	217.516
12:37:00	25.5																																					1019.09	1100.58	1110.18	1158.89	627.84	600.746	620.989	635.503	218.138	247.233	230.846	218.81
12:38:00	25.5																																					1016.82	1092.25	1113.59	1153	624.447	595.737	619.041	632.055	215.098	249.884	232.504	218.477
12:39:00	25.5																																					1019.13	1096.2	1120.04	1158.66	630.037	601.767	627.344	636.311	214.842	246.086	233.769	220.98
12:40:00	25.5																																					1013.95	1091.71	1110.95	1150.83	626.645	597.062	625.391	630.454	216.191	246.045	233.05	215.749
12:41:00	25.5																																					1015.87	1096.03	1116.49	1160.8	627.427	603.57	618.384	639.032	215.497	245.982	233.348	217.325
12:42:00	25.5																																					1014.42	1091.23	1113.78	1150.03	620.467	596.29	618.997	629.4	216.446	247.071	232.108	217.908
12:43:00	25.5																																					1014.78	1091.73	1111.88	1147.01	627.196	597.557	622.711	636.585	218.335	250.243	233.371	216.008
12:44:00	25.5																																					1016.8	1093.9	1116.81	1153.98	622.354	600.072	616.368	641.962	216.33	246.7	232.765	220.358
12:45:00	25.5																																					1023.38	1096.7	1122.45	1153.64	630.753	601.463	621.013	638.061	217.238	251.286	232.268	217.334
12:46:00	25.5																																					1023.91	1100.93	1112.54	1155.55	629.716	603.628	619.31	636.269	218.95	252.003	234.567	219.331
12:47:00	25.5																																					1013.57	1098.47	1110.67	1152.8	625.669	599.868	618.213	634.865	216.196	246.297	232.034	216.901
12:48:00	25.5																																					1023.96	1089.96	1114.18	1153.32	628.31	601.926	625.037	633.323	217.202	242.939	233.641	216.74
12:49:00	25.5																																					1018.65	1090.74	1112.21	1151.76	623.895	595.465	623.955	630.839	215.248	248.344	235.25	218.276
12:50:00	25.5																																					1013.29	1090.09	1111.33	1144.2	626.104	600.013	617.98	634.333	216.989	248.679	232.828	216.889
12:51:00	25.5																																					1015.94	1089.28	1113.43	1143.83	625.306	599.222	619.92	632.276	218.76	247.719	233.775	216.827
12:52:00	25.5																																					1023.27	1097.95	1121.45	1151.67	630.205	597.719	623.621	638.773	220.668	250.392	231.765	219.98
12:53:00	25.5																																					1021.19	1096.55	1115.99	1165.2	631.477	603.38	623.499	636.493	219.728	250.253	234.092	219.265
12:54:00	25.5																																					1017.89	1096.53	1113.56	1154.7	636.653	603.793	623.307	632.426	218.647	248.427	235.304	221.57
12:55:00	25.5																																					1012.71	1094.79	1103.87	1149.82	620.261	599.236	612.727	633.296	214.674	245.99	235.595	219.031
12:56:00	25.5																																					1025.41	1092.77	1121.81	1156.71	630.97	603.996	625.405	635.88	218.08	249.009	238.052	220.178
12:57:00	25.5																																					1013.83	1091.82	1119.13	1155.17	630.144	597.942	626.229	637.845	217.909	249.139	232.711	220.421
12:58:00	25.5																																					1022.08	1094.81	1113.96	1154.91	629.303	601.192	619.384	638.04	216.405	249.533	232.882	220.77
12:59:00	25.5																																					1023.42	1100.27	1114.86	1154.02	626.469	604.958	619.5	637.859	217.624	248.793	235.404	222.581
13:00:00	25.5																																					1025.51	1102.84	1117.56	1160.77	632.84	600.503	624.131	635.741	218.918	251.302	234.491	222.664
13:01:00	25.5																																					1023.54	1097.17	1114.45	1157.52	626.596	599.477	623.078	637.321	219.549	249.159	238.579	220.319
13:02:00	25.5																																					1020.91	1094.65	1120.02	1161.07	626.155	603.801	627.802	634.095	217.915	252.333	236.395	222.261
13:03:00	25.5																																					1020.1	1093.01	1121.34	1151.93	628.843	601.823	618.854	636.816	220.324	251.084	237.124	220.469
13:04:00	25.5																																					1020.04	1093.25	1114.94	1152.52	627.212	597.843	619.904	637.403	219.279	249.764	236.041	216.314
13:05:00	25.5																																					1018.39	1094.88	1117.42	1156.54	631.739	602.633	624.262	637.075	222.392	251.578	235.508	221.664
13:06:00	25.5																																					1023.71	1096.34	1125.57	1156.25	629.106	602.084	628.803	636.207	221.032	252.896	237.251	222.011
13:07:00	25.5																																					1023.73	1098.81	1115.79	1164.01	630.925	605.607	621.796	638.888	216.402	246.985	236.611	224.015
13:08:00	25.5																																					1009.78	1093.01	1113.26	1146.44	631.459	596.389	624.328	631.422	217.43	247.939	234.249	219.115
13:09:00	25.5																																					1012.8	1090.07	1112.01	1158.28	624.216	603.866	618.377	632.096	218.169	253.918	236.103	221.107
13:10:00	25.5																																					1020.85	1092.09	1116.86	1153.3	631.178	603.009	624.672	634.603	219.534	250.059	234.1	221.281
13:11:00	25.5																																					1017.77	1092.77	1116.34	1143.6	628.254	600.135	619.328	631.088	218.125	247.979	236.558	223.089
13:12:00	25.5																																					1019.64	1092.62	1115.36	1153.93	629.852	597.915	621.884	633.688	217.848	249.736	234.203	221.977
13:13:00	25.5																																					1018.25	1098.3	1117.43	1160.26	630.181	599.139	618.143	636.889	214.777	251.62	236.636	220.701
13:14:00	25.5																																					1021.13	1094.86	1109.07	1154.1	631.272	600.544	619.848	633.896	218.453	249.163	237.649	220.533
13:15:00	25.5																																					1016.56	1093.22	1112.71	1152.38	630.94	600.872	621.582	636.497	220.774	253.65	235.134	222.571
13:16:00	25.5																																					1027.38	1099.3	1122.62	1158.09	634.805	600.683	621.799	634.573	220.371	254.787	234.976	222.589
13:17:00	25.5																																					1019.85	1086.5	1113.16	1149.86	626.062	599.737	623.03	634.941	217.403	250.017	235.216	224.344
13:18:00	25.5																																					1019.61	1097.5	1112.12	1162.03	631.621	603.097	621.074	635.037	217.974	252.755	237.526	220.499
13:19:00	25.5																																					1014.25	1085.73	1116.11	1140.8	622.776	599.864	623.586	628.629	219.614	248.409	236.185	220.162
13:20:00	25.5																																					1027.58	1094.23	1126.34	1159.56	632.148	601.275	623.182	641.414	220.922	252.843	239.186	223.911
13:21:00	25.5																																					1017.13	1091.92	1111.3	1155.46	626.867	601.623	621.685	635.485	215.938	249.931	236.099	225.04
13:22:00	25.5																																					1015.75	1097.84	1114.08	1153.09	624.462	597.838	618.77	636.813	222.874	252.504	236.669	220.761
13:23:00	25.5																																					1016.36	1094.7	1118.01	1154.84	627.089	597.674	620.716	632.824	220.487	251.333	234.333	221.855
13:24:00	25.5																																					1019.48	1100.58	1117.54	1156.43	627.069	599.244	626.209	636.24	220.77	251.33	237.028	221.422
13:25:00	25.5																																					1023	1095.85	1115.25	1158.38	626.457	602.113	622.254	637.361	222.46	252.695	235.423	221.797
13:26:00	25.5																																					1013.92	1089.57	1110.52	1149.58	627.52	599.504	616.804	633.636	218.764	252.332	235.974	224.817
13:27:00	25.5																																					1018.59	1094.18	1114.22	1149.29	628.766	601.347	622	631.365	222.436	249.73	234.275	221.586
13:28:00	25.5																																					1019.42	1094.6	1117.88	1153.97	629.756	598.082	622.701	631.019	220.235	250.99	239.224	222.84
13:29:00	25.5																																					1017.09	1093.53	1114.08	1148.06	631.801	598.93	619.954	632.519	219.296	253.896	238.673	225.67
13:30:00	25.5																																					1008.88	1089.82	1107.32	1150.25	628.412	598.635	618.989	629.268	217.342	248.112	235.256	222.923
13:31:00	25.5																																					1016.28	1081.29	1113.36	1147.18	627.937	603.452	619.034	633.745	220.201	252.768	233.179	221.241
13:32:00	25.5																																					1018.59	1097.44	1110.81	1154.81	624.672	605.738	618.743	635.729	221.296	251.417	237.265	220.293
13:33:00	25.5																																					1025.37	1100.71	1113.92	1153.13	630.658	597.511	626.786	632.672	220.224	254.048	238.205	223.482
13:34:00	25.5																																					1022.5	1096.29	1121.95	1156.32	630.834	605.202	623.768	638.505	221.545	251.919	240.005	222.796
13:35:00	25.5																																					1023.24	1095.6	1113.31	1160.1	632.708	602.29	622.43	636.404	218.387	254.145	240.812	221.136
13:36:00	25.5																																					1013.96	1090.08	1110.26	1156.92	629.418	598.621	620.452	640.009	222.366	250.76	235.218	227.011
13:37:00	25.5																																					1018.15	1089.88	1115.43	1151.86	627.232	597.403	616.509	633.104	222.078	257.389	236.838	220.943
13:38:00	25.5																																					1015.19	1084.29	1107.95	1148.84	629.512	602.1	618.674	640.557	223.159	250.574	236.6	222.17
13:39:00	25.5																																					1019.72	1092.65	1119.89	1159.34	628.34	600.245	624.044	634.57	221.762	252.566	238.681	222.24
13:40:00	25.5																																					1012.66	1093.12	1120.4	1154.82	629.701	603.374	625.4	636.807	222.836	251.274	237.592	224.047
13:41:00	25.5																																					1012.05	1089.86	1108.77	1147.24	626.06	595.759	626.031	636.11	218.419	255.94	238.538	223.363
13:42:00	25.5																																					1024.17	1094.71	1105.78	1144.07	628.775	603.407	623.314	637.441	219.757	251.629	237.543	225.057
13:43:00	25.5																																					1016.34	1089.7	1109.51	1151.46	630.319	597.013	619.965	636.015	219.034	253.217	237.435	221.039
13:44:00	25.5																																					1025.93	1093.86	1113.8	1158.5	631.663	598.883	620.197	631.225	220.438	251.726	237.114	220.105
13:45:00	25.5																																					1015.45	1090.98	1108.56	1150.8	623.833	599.798	623.352	633.684	220.045	250.497	237.843	224.685
13:46:00	25.5																																					1012.51	1093.68	1111.14	1154.64	633.706	599.201	618.72	634.438	217.995	251.485	241.087	224.691
13:47:00	25.5																																					1017.62	1087.68	1113.09	1152.55	629.988	600.327	621.647	633.818	222.624	251.185	239.503	226.794
13:48:00	25.5																																					1018.23	1093.58	1115.69	1154.67	628.3	603.35	625.492	635.084	220.217	255.896	239.535	223.149
13:49:00	25.5																																					1020.45	1097.95	1109.68	1154.52	626.36	606.802	622.489	636.643	219.62	254.596	239.724	223.541
13:50:00	25.5																																					1017.73	1095.03	1107.55	1150.57	631.269	601.994	621.289	636.696	221.618	255.315	237.283	226.978
13:51:00	25.5																																					1010.96	1091.86	1111.82	1151.57	625.472	596.161	620.62	634.961	220.729	254.694	238.27	225.426
13:52:00	25.5																																					1016.25	1092.62	1110.32	1150.06	628.931	602.32	624.311	633.299	223.507	251.752	237.343	225.085
13:53:00	25.5																																					1016.78	1093.43	1113.52	1150.18	625.46	594.206	617.587	635.687	225.182	252.824	238.82	223.127
13:54:00	25.5																																					1018.99	1096.08	1118.09	1153.31	628.053	600.974	620.328	638.261	222.714	256.717	241.692	224.837
13:55:00	25.5																																					1015.16	1094.06	1114.27	1152.99	627.44	600.797	621.335	631.331	219.871	253.721	240.346	222.262
13:56:00	25.5																																					1017.62	1092.63	1109.81	1152.81	623.44	602.479	623.155	638.622	219.775	254.68	241.914	224.236
13:57:00	25.5																																					1019.35	1088.94	1109.06	1155.55	623.986	599.979	622.37	632.662	221.655	253.373	239.694	225.482
13:58:00	25.5																																					1020.07	1092.14	1120.5	1154.96	627.263	607.355	623.814	636.198	223.223	252.9	239.584	225.323
13:59:00	25.5																																					1017.89	1088.26	1108.38	1147.96	627.845	603.282	619.992	631.613	221.131	253.702	235.692	225.307
14:00:00	25.5																																					1021.74	1095.7	1114.87	1155.29	627.372	603.18	620.952	638.443	221.021	256.032	242.046	225.877
14:01:00	25.5																																					1014.77	1091.46	1115.22	1152.07	626.493	600.2	626.063	633.894	223.498	255.5	241.175	223.992
14:02:00	25.5																																					1015.35	1091.52	1119.63	1150.18	623.204	595.447	622.964	636.008	220.199	253.826	240.843	226.399
14:03:00	25.5																																					1020.95	1098.36	1119.62	1160.06	634.888	601.521	620.946	636.993	222.1	255.16	241.363	227.83
14:04:00	25.5																																					1012.5	1091.83	1110.2	1150.89	625.963	599.22	623.304	634.666	222.23	251.752	240.806	224.045
14:05:00	25.5																																					1020.29	1093.99	1111.68	1154.88	630.12	601.157	621.919	634.179	222.148	256.897	238.512	227.494
14:06:00	25.5																																					1016.71	1087.45	1111.03	1137.3	629.865	600.143	615.87	626.928	222.028	251.075	238.6	224.232
14:07:00	25.5																																					1022.21	1096.71	1114.18	1152.54	630.328	599.533	620.783	640.285	220.694	255.113	242.451	226.637
14:08:00	25.5																																					1018.79	1084.94	1112.44	1146.96	631.733	601.177	621	638.748	221.7	253.34	237.322	226.555
14:09:00	25.5																																					1011.79	1094.1	1102.79	1148.85	626.036	598.51	623.034	631.372	220.47	254.66	239.979	223.987
14:10:00	25.5																																					1013.79	1096.51	1100.46	1142.25	631.294	604.396	620.774	632.291	224.246	252.135	237.48	225.946
14:11:00	25.5																																					1020.41	1095.03	1110.52	1148.2	630.539	597.843	620.231	633.827	223.827	254.19	242.8	225.544
14:12:00	25.5																																					1012.75	1088.98	1110.89	1150.13	623.752	594.984	618.837	630.688	218.752	257.565	243.561	226.665
14:13:00	25.5																																					1009.5	1081.34	1109.76	1146.57	622.165	599.791	621.464	627.174	219.235	250.691	241.759	224.485
14:14:00	25.5																																					1012.78	1091.19	1116.15	1153.13	626.403	599.358	624.083	640.003	225.417	253.083	239.747	227.878
14:15:00	25.5																																					1020.13	1093.57	1120.99	1151.13	625.037	600.044	622.806	638.956	222.705	254.459	244.226	226.029
14:16:00	25.5																																					1016.53	1088.35	1115.82	1151.85	629.449	600.235	626.381	636.769	223.139	254.214	245.081	224.298
14:17:00	25.5																																					1018.32	1093.17	1117.3	1154.07	633.126	604.236	620.741	636.299	223.377	254.22	240.569	229.06
14:18:00	25.5																																					1020.81	1090.6	1110.98	1157	624.116	603.85	625.61	635.221	224.304	254.264	240.587	227.399
14:19:00	25.5																																					1013.4	1089.91	1111.44	1151.11	618.615	599.483	617.312	631.914	221.091	256.847	238.66	225.358
14:20:00	25.5																																					1019.11	1091.03	1108.53	1155.74	625.556	601.689	625.704	637.317	222.016	253.758	241.195	224.386
14:21:00	25.5																																					1014.28	1087.78	1110.73	1149.9	628.478	594.898	622.464	629.341	223.672	254.884	244.567	226.179
14:22:00	25.5																																					1022.97	1096.31	1112.72	1152.77	629.768	604.57	622.001	638.295	224.99	255.719	244.051	227.499
14:23:00	25.5																																					1020.49	1095.17	1119.41	1152.86	627.055	606.729	622.01	639.792	226.38	256.747	242.579	229.603
14:24:00	25.5																																					1025.16	1096.83	1114.28	1154.38	629.878	605.287	624.824	642.936	225.369	255.403	243.657	227.191
14:25:00	25.5																																					1021.57	1096.84	1108.44	1149.89	631.727	604.644	622.32	637.888	224.569	257.759	243.818	227.671
14:26:00	25.5																																					1019.29	1091.84	1116.46	1146.74	632.77	596.92	622.155	633.457	224.095	254.571	239.437	226.696
14:27:00	25.5																																					1020.77	1080.17	1109.4	1147.64	629.794	600.484	624.269	636.289	225.261	252.696	243.696	226.918
14:28:00	25.5																																					1017.33	1099	1116.27	1154.16	631.924	606.244	619.915	641	226.205	258.512	243.061	228.748
14:29:00	25.5																																					1014.14	1085.9	1108.62	1154.49	624.422	606.284	618.911	633.674	225.152	256.426	241.323	226.297
14:30:00	25.5																																					1017.21	1099.09	1108.12	1153.68	630.417	600.84	621.071	636.963	224.666	254.03	242.44	228.082
14:31:00	25.5																																					1021.76	1088.13	1113.7	1147.69	631.727	602.21	621.67	639.92	224.807	256.93	241.571	225.893
14:32:00	25.5																																					1018.38	1090.01	1109.27	1146.47	631.226	599.025	625.999	639.389	225.869	256.107	243.895	227.114
14:33:00	25.5																																					1018.18	1082.41	1112.49	1144.5	628.716	598.763	618.953	637.336	226.29	254.714	241.376	227.553
14:34:00	25.5																																					1017.52	1094.32	1117.53	1158.35	627.631	601.696	620.985	637.778	223.195	256.396	243.878	227.831
14:35:00	25.5																																					1013.5	1089.74	1109.75	1152.54	626.342	596.834	621.81	634.897	221.926	251.243	238.159	226.446
14:36:00	25.5																																					1016.17	1091.93	1118.19	1154.48	632.581	601.548	625.918	636.279	225.768	255.375	243.291	226.67
14:37:00	25.5																																					1019.59	1094.87	1112.26	1152.62	629.3	607.728	618.337	640.444	224.426	259.637	246.086	227.944
14:38:00	25.5																																					1021.98	1097.14	1114.5	1156.23	626.238	597.691	620.217	641.083	223.263	256.283	242.559	228.97
14:39:00	25.5																																					1022.53	1093.3	1111.47	1148.76	631.886	599.166	620.307	636.002	223.26	254.779	244.648	225.948
14:40:00	25.5																																					1019.69	1089.03	1114.38	1152.2	633.169	599.045	621.349	633.52	227.496	258.466	243.616	226.573
14:41:00	25.5																																					1023.5	1092.56	1114.42	1154.15	627.297	600.116	627.633	637.479	225.955	257.415	243.012	226.022
14:42:00	25.5																																					1020.74	1088.27	1116.32	1151.08	633.672	604.203	622.878	634.115	223.295	255.976	247.266	231.524
14:43:00	25.5																																					1014.77	1088.44	1113.58	1151.31	626.172	600.3	624.671	631.373	225.149	261.394	244.11	229.448
14:44:00	25.5																																					1017.44	1093.6	1111.03	1145.04	628.091	599.319	621.755	636.683	227.668	258.779	243.957	231.285
14:45:00	25.5																																					1017.93	1097.18	1113.32	1153.2	628.352	601.351	621.172	637.245	223.394	257.497	244.764	228.74
14:46:00	25.5																																					1019.47	1096.21	1115.58	1164.62	630.027	602.34	626.157	633.981	225.311	258.532	246.116	232
14:47:00	25.5																																					1020.06	1096.62	1116.34	1150.25	625.158	599.568	626.498	636.895	224.175	255.501	242.839	228.809
14:48:00	25.5																																					1012.8	1095.23	1106.86	1150.85	624.668	599.452	626.435	633.096	225.644	257.252	246.981	227.903
14:49:00	25.5																																					1010.82	1086.89	1107.99	1143.57	623.941	600.957	623.621	632.12	223.13	255.004	245.327	229.122
14:50:00	25.5																																					1015.49	1089.45	1104.75	1145.82	622.225	600.011	621.904	633.818	222.645	255.208	244.59	227.619
14:51:00	25.5																																					1012.35	1081.29	1110.01	1143.32	627.366	598.046	614.457	630.713	224.281	253.553	243.897	231.095
14:52:00	25.5																																					1018.37	1090.66	1109.46	1150.12	630.591	601.585	619.217	634.577	226.396	256.791	244.786	228.99
14:53:00	25.5																																					1013.12	1095.12	1109.38	1151	626.986	602.119	621.2	635.232	225.48	257.028	243.553	228.548
14:54:00	25.5																																					1016.87	1090.83	1115.63	1156.75	626.284	600.479	621.667	634.949	226.2	257.845	243.346	230.997
14:55:00	25.5																																					1019.12	1091.2	1113.79	1153.95	629.46	597.938	623.843	641.064	223.032	259.527	243.857	229.702
14:56:00	25.5																																					1018.68	1090.18	1105.76	1150.62	632.259	601.481	623.915	632.072	222.918	257.323	246.144	229.285
14:57:00	25.5																																					1017.28	1088.77	1108.54	1158	627.26	603.699	622.992	635.943	227.729	258.931	245.805	230.725
14:58:00	25.5																																					1009.65	1088.75	1110.81	1143.49	630.777	596.126	620.538	637.062	225.3	253.406	244.335	226.977
14:59:00	25.5																																					1015.36	1087.02	1106.08	1153.35	628.436	598.399	621.695	637.448	224.097	259.317	246.983	231.849
15:00:00	25.5																																					1015.71	1098.26	1106.33	1159.07	630.613	602.425	621.998	638.942	224.552	258.471	244.793	228.997
15:01:00	25.5																																					1015.28	1088.14	1110.84	1148.81	633.803	598.567	623.854	633.61	226.697	260.617	243.399	230.295
15:02:00	25.5																																					1014.36	1085.59	1108.59	1149.91	630.218	601.387	620.241	638.134	226.489	259.115	242.413	227.855
15:03:00	25.5																																					1013.4	1088.23	1110.78	1150.05	626.572	600.9	620.914	635.695	224.599	256.797	247.68	231.033
15:04:00	25.5																																					1022.3	1086.78	1110.04	1162.2	629.639	604.83	623.7	639.015	228.971	259.494	244.666	230.943
15:05:00	25.5																																					1019.91	1082.84	1106.36	1143.01	629.351	601.045	619.542	631.187	225.671	254.074	245.267	231.722
15:06:00	25.5																																					1019.91	1087.32	1107.02	1147.02	630.169	603.709	621.545	637.911	225.52	255.234	247.026	230.076
15:07:00	25.5																																					1017.9	1092.36	1111	1153.97	631.625	602.992	620.65	631.15	225.721	256.547	247.956	231.613
15:08:00	25.5																																					1015.43	1092.25	1114.51	1149.66	628.906	599.036	618.523	635.535	225.454	257.573	245.144	231.6
15:09:00	25.5																																					1015.19	1085.37	1110.26	1149.83	632.299	602.954	625.344	634.992	228.317	259.686	245.48	229.647
15:10:00	25.5																																					1014.67	1093.01	1109.33	1151.4	630.88	601.917	621.763	634.264	224.287	258.722	243.577	230.03
15:11:00	25.5																																					1014.91	1098.53	1111.25	1154.38	632.607	601.03	618.747	634.075	228.685	258.517	245.272	230.773
15:12:00	25.5																																					1014.27	1086.99	1102.21	1144.22	627.273	599.703	621.768	631.38	228.165	257.392	249.742	229.412
15:13:00	25.5																																					1021.93	1089.96	1112.8	1147.95	628.811	595.444	620.643	636.669	227.965	259.553	243.649	231.373
15:14:00	25.5																																					1022.46	1091.42	1112.06	1150.92	632.617	606.722	625.167	635.631	229.096	260.765	246.743	230.694
15:15:00	25.5																																					1006.87	1085.75	1103.85	1145.08	631.03	598.36	627.615	635.104	227.352	260.057	246.097	231.984
15:16:00	25.5																																					1019.44	1094.17	1111.5	1151.45	630.059	604.054	624.573	636.784	226.987	260.41	247.556	232.103
15:17:00	25.5																																					1019.3	1092.16	1113.55	1146.71	632.991	606.388	623.383	636.733	227.008	262.562	246.891	232.906
15:18:00	25.5																																					1015.82	1086.39	1110.47	1143.14	631.644	597.637	624.439	639.678	226.3	257.599	248.093	229.582
15:19:00	25.5																																					1014.51	1092.26	1112.97	1150.91	628.583	597.233	623.602	634.3	227.643	263.133	244.921	232.73
15:20:00	25.5																																					1017.34	1098.13	1116.99	1153.4	632.131	605.969	621.329	639.685	227.424	258.024	246.553	232.717
15:21:00	25.5																																					1016.87	1092.56	1112.88	1152.28	628.798	601.036	622.162	636.115	222.953	261.481	247.261	233.123
15:22:00	25.5																																					1018.45	1080.63	1105.12	1151.43	627.629	602.216	616.948	632.081	228.657	259.751	246.635	230.854
15:23:00	25.5																																					1015.91	1091.09	1112.94	1145.16	629.614	600.364	621.165	631.016	227.286	262.096	245.939	230.253
15:24:00	25.5																																					1012.43	1088.03	1107.77	1144.46	630.646	597.493	622.801	633.49	229.151	262.662	248.943	234.443
15:25:00	25.5																																					1008.83	1091.55	1106.48	1142.52	627.571	595.669	614.727	631.98	225.705	260.243	245.101	231.96
15:26:00	25.5																																					1017.3	1092.41	1113.18	1146.21	626.768	598.981	617.562	637.837	229.309	260.905	245.354	232.148
15:27:00	25.5																																					1019.87	1091.92	1115.66	1153.55	630.529	598.016	622.012	638.222	224.051	263.436	247.995	231.822
15:28:00	25.5																																					1016.48	1091.86	1105.07	1153.22	625.882	602.873	623.509	632.953	225.627	261.343	244.319	230.848
15:29:00	25.5																																					1020.24	1090	1112.52	1154.22	628.622	604.846	619.91	642.21	228.565	262.51	247.841	234.462
15:30:00	25.5																																					1005.72	1089.65	1104.48	1148.07	622.576	602.084	620.022	635.613	225.185	257.998	246.171	231.693
15:31:00	25.5																																					1018.89	1090.11	1110.95	1148.1	627.945	598.613	618.907	641.19	226.778	261.839	243.376	230.537
15:32:00	25.5																																					1013.41	1084.33	1107.7	1146.98	625.111	601.77	625.398	634.416	230.957	259.843	247.955	234.315
15:33:00	25.5																																					1011.16	1091.81	1106.71	1144.08	629.004	599.071	621.002	635.164	227.943	260.593	247.228	229.928
15:34:00	25.5																																					1015.99	1094.23	1111.69	1148.72	630.725	598.52	624.454	635.994	228.346	258.838	247.134	234.657
15:35:00	25.5																																					1008.93	1090.27	1104.07	1137.32	626.355	598.885	617.357	632.344	229.285	261.21	247.822	230.418
15:36:00	25.5																																					1017.96	1089.71	1105.22	1145.34	631.448	598.535	624.245	634.999	229.562	264.99	246.598	232.206
15:37:00	25.5																																					1015.19	1087.38	1110.78	1149.44	625.024	605.075	617.984	637.449	226.757	260.935	247.48	235.681
15:38:00	25.5																																					1017.61	1091.4	1114.4	1147.35	633.084	597.767	620.346	634.411	227.717	261.643	247.156	233.837
15:39:00	25.5																																					1015.43	1085.84	1105.1	1145.89	631.798	600.813	617.785	637.285	228.41	263.614	247.63	235.006
15:40:00	25.5																																					1014.89	1082.24	1107.69	1150.7	630.288	599.01	621.617	631.777	229.235	256.322	248.295	230.936
15:41:00	25.5																																					1014.45	1084.45	1108.15	1135.18	626.657	597.878	617.346	634.551	226.112	259.353	247.346	230.632
15:42:00	25.5																																					1015.95	1090.97	1111.62	1152.96	630.405	603.486	625.929	637.687	227.748	263.739	249.607	234.372
15:43:00	25.5																																					1019.32	1091.56	1112.84	1146.33	628.831	602.52	623.732	634.112	227.18	262.009	248.447	231.974
15:44:00	25.5																																					1018.35	1085.64	1102.51	1148.36	631.022	597.191	623.369	632.648	227.041	260.261	250.086	232.404
15:45:00	25.5																																					1021.33	1084.26	1110.35	1153.82	632.337	597.646	622.377	633.804	230.893	263.122	251.636	237.284
15:46:00	25.5																																					1015.09	1091.19	1107.64	1156.62	627.85	599.575	622.795	636.127	227.062	261.551	250.537	234.177
15:47:00	25.5																																					1023.18	1091.93	1114.68	1158.34	629.318	600.259	620.832	636.517	232.714	263.502	246.594	231.853
15:48:00	25.5																																					1016.72	1092.3	1107.86	1147.18	631.141	596.199	625.896	632.621	230.441	264.117	246.778	231.502
15:49:00	25.5																																					1016.91	1089.18	1110.86	1156.56	628.267	605.283	621.707	638.718	230.256	265.092	246.364	234.157
15:50:00	25.5																																					1016.82	1094.41	1107.16	1151.39	626.055	605.477	623.945	631.179	230.167	261.365	246.538	234.364
15:51:00	25.5																																					1012.6	1086.35	1107.26	1149.65	626.794	603.658	621.342	635.583	228.143	261.063	246.553	233.133
15:52:00	25.5																																					1013.04	1088.94	1106.31	1141.48	626.913	593.119	617.222	631.187	227.573	258.604	250.18	232.865
15:53:00	25.5																																					1015.53	1083.87	1104.51	1148.13	630.952	602.894	620.254	636.554	226.885	261.617	247.022	237.782
15:54:00	25.5																																					1008.62	1088.47	1106.73	1151.96	626.79	601.869	622.617	640.007	228.869	264.805	248.046	234.977
15:55:00	25.5																																					1021.43	1094.11	1106.03	1152.54	626.582	599.851	617.307	641.732	229.153	261.073	250.125	235.978
15:56:00	25.5																																					1025.04	1090.16	1107.65	1154.13	633.109	601.956	620.328	640.51	230.786	263.577	247.076	236.939
15:57:00	25.5																																					1006.53	1087.74	1106.39	1148.2	628.628	602.551	620.011	633.559	226.554	261.873	247.776	234.806
15:58:00	25.5																																					1014.72	1091.13	1115.7	1161.26	630.927	604.787	620.561	641.94	229.043	263.654	249.97	234.919
15:59:00	25.5																																					1015.35	1083.41	1107.97	1140.1	626.702	598.797	619.949	628.517	228.478	258.541	249.224	232.309
16:00:00	25.5																																					1009.96	1082.64	1108.69	1145.33	628.339	601.275	617.414	632.994	227.922	260.493	248.989	235.076
16:01:00	25.5																																					1008.91	1079.06	1105.11	1139.95	625.953	595.049	621.956	626.998	226.009	261.999	250.216	233.648
16:02:00	25.5																																					1017.04	1091.11	1116.18	1140.14	632.619	598.843	622.364	635.499	231.923	264.163	251.237	231.81
16:03:00	25.5																																					1017.6	1084.81	1114.08	1144.91	631.736	599.323	625.18	636.296	229.504	262.961	247.999	234.784
16:04:00	25.5																																					1014.63	1085.06	1106.72	1141.63	628.591	598.742	620.545	632.484	227.876	260.497	249.678	238.412
16:05:00	25.5																																					1015.84	1092.75	1113.53	1152.49	629.274	599.701	624.102	633.26	228.754	261.476	248.335	233.689
16:06:00	25.5																																					1013.25	1087.17	1115.38	1144.64	633.038	595.031	620.647	634.257	229.129	261.554	252.06	235.71
16:07:00	25.5																																					1014.74	1092.51	1110.78	1147.67	624.381	597.13	619.287	631.241	230.341	258.622	248.536	232.207
16:08:00	25.5																																					1011.75	1090.93	1106.28	1146.12	625.795	597.823	615.258	636.43	231.579	259.155	251.502	233.831
16:09:00	25.5																																					1022.31	1093.43	1116.27	1158.3	630.085	608.684	623.406	640.193	230.762	262.339	250.079	237.743
16:10:00	25.5																																					1013.9	1098.33	1111.64	1154.97	630.453	600.838	623.702	638.759	232.196	260.863	249.922	236.029
16:11:00	25.5																																					1016.54	1094.42	1101.35	1148.56	632.745	593.704	621.013	627.469	228.714	260.824	250.855	234.239
16:12:00	25.5																																					1013.54	1093.17	1112.06	1151.77	631.002	603.936	625.993	635.533	229.059	261.105	251.318	235.536
16:13:00	25.5																																					1021.73	1091.49	1111.98	1153	631.948	603.331	624.438	633.768	229.14	263.118	253.737	238.89
16:14:00	25.5																																					1021.93	1093.33	1115.66	1154.98	636.412	603.122	622.327	631.819	231.874	263.295	252.531	236.457
16:15:00	25.5																																					1007.99	1084.89	1108.34	1147.35	629.736	597.89	621.449	635.017	229.363	261.29	250.346	233.747
16:16:00	25.5																																					1016.78	1089.09	1115.57	1156.63	629.988	601.777	624.265	636.976	229.699	263.321	248.69	235.248
16:17:00	25.5																																					1016.19	1086.06	1107.04	1145.65	622.832	599.712	621.072	633.924	229.616	262.329	250.139	236.386
16:18:00	25.5																																					1012.27	1087.94	1104.49	1155.12	630.411	605.23	624.054	637.326	228.827	262.924	246.883	236.022
16:19:00	25.5																																					1009.69	1086.57	1109.25	1149.12	624.229	599.408	613.964	635.44	231.387	262.685	249.19	233.975
16:20:00	25.5																																					1008.59	1095.01	1110.46	1151.63	630.73	595.292	618.185	631.665	231.889	256.481	254.711	233.941
16:21:00	25.5																																					1015.69	1090.16	1105.62	1143.83	625.332	599.425	619.847	631.992	229.872	263.929	252.552	232.391
16:22:00	25.5																																					1010.42	1082.82	1101.8	1145.04	625.474	593.27	619.089	631.351	229.78	261.77	247.773	235.837
16:23:00	25.5																																					1014.55	1081.44	1106.98	1144.41	628.761	597.54	621.314	632.921	232.27	260.644	253.431	234.387
16:24:00	25.5																																					1009.33	1081.43	1101.92	1143.94	627.229	593.802	618.143	634.331	230.869	265.819	248.298	236.327
16:25:00	25.5																																					1017.52	1096.06	1117.52	1149.94	629.617	601.004	622.477	635.872	231.265	264.247	248.791	238.141
16:26:00	25.5																																					1010.93	1088.13	1106.24	1148.14	627.707	599.972	618.61	634.929	232.091	261.515	250.129	235.422
16:27:00	25.5																																					1014.95	1088.92	1105.12	1145.13	626.07	603.703	618.827	636.307	230.159	263.307	249.011	234.81
16:28:00	25.5																																					1008.07	1083.01	1106.48	1140.67	626.826	595.29	617.675	631.654	232.556	262.68	248.954	234.731
16:29:00	25.5																																					1017.33	1086.55	1103.75	1153.88	628.448	599.512	623.853	641.509	232.838	264.523	250.058	235.816
16:30:00	25.5																																					1016.26	1086.19	1120.29	1157.62	635.995	601.616	619.722	641.223	234.039	264.868	252.525	235.929
16:31:00	25.5																																					1015.53	1086.54	1109.81	1150.48	630.369	596.354	618.959	633.972	231.795	263.026	248.618	235.878
16:32:00	25.5																																					1016.09	1088.11	1102.63	1144.36	629.217	599.361	618.273	636.911	230.589	261.341	250.735	239.368
16:33:00	25.5																																					1017.04	1089.5	1108.81	1144.48	627.012	605.299	621.205	636.217	230.913	264.175	248.733	237.725
16:34:00	25.5																																					1012.58	1086.11	1112.74	1150.32	629.542	599.523	620.948	635.003	231.014	265.28	251.594	237.019
16:35:00	25.5																																					1012.92	1093.6	1107.82	1148.93	628.515	598.09	622.209	636.064	231.95	263.383	251.631	238.616
16:36:00	25.5																																					1010.01	1082	1106.66	1142.16	630.664	595.576	620.695	634.563	232.189	263.811	253.238	234.49
16:37:00	25.5																																					1011.82	1083.03	1099.9	1139.3	624.534	594.735	618.701	629.451	230.276	263.036	249.558	232.526
16:38:00	25.5																																					1011.02	1086.01	1108.24	1147.07	629.023	599.485	618.156	631.97	229.877	262.601	251.152	237.088
16:39:00	25.5																																					1011.6	1079.15	1103.47	1154.41	631.677	596.705	618.788	635.628	229.08	264.523	253.34	234.643
16:40:00	25.5																																					1013.39	1082.39	1109.98	1142.7	628.252	597.774	620.373	633.458	229.947	264.661	251.472	238.524
16:41:00	25.5																																					1011.61	1083.32	1101	1142.5	620.618	595.795	618.001	630.995	231.582	259.707	250.249	237.386
16:42:00	25.5																																					1011.42	1079.67	1111.12	1144.5	626.466	594.347	617.025	631.216	233.383	263.713	247.013	237.315
16:43:00	25.5																																					1014.7	1087.53	1114.98	1140.57	628.185	602.953	618.921	636.749	233.236	263.985	255.555	236.128
16:44:00	25.5																																					1019.71	1088.02	1116.12	1151.13	628.509	606.377	621.605	641.196	232.805	266.183	253.325	239.964
16:45:00	25.5																																					1014.31	1091.8	1112.58	1144.6	629.009	601.984	616.635	632.388	232.496	266.404	253.417	233.143
16:46:00	25.5																																					1006.68	1086.24	1101.62	1141.5	631.585	589.898	617.816	631.846	229.725	263.74	251.585	235.835
16:47:00	25.5																																					1014.35	1091.26	1108.97	1144.78	625.634	597.677	623.415	634.157	231.127	261.718	254.206	235.7
16:48:00	25.5																																					1009.37	1087.12	1107.83	1148.34	631.918	600.184	623.925	635.826	228.799	264.658	252.999	237.755
16:49:00	25.5																																					1015.93	1089.7	1108.58	1144.26	627.654	604.214	621.926	637.367	232.325	265.884	253.81	236.444
16:50:00	25.5																																					1010.61	1091.77	1105.76	1142.15	630.772	597.07	615.564	638.209	231.34	264.866	252.643	239.506
16:51:00	25.5																																					1014.73	1087.59	1105.94	1154.01	630.075	601.142	619.137	636.101	233.699	264.66	254.819	239.785
16:52:00	25.5																																					1015.06	1087.84	1104.52	1143.11	623.695	598.245	623.07	630.993	231.663	262.604	251.522	233.098
16:53:00	25.5																																					1011.88	1091.27	1103.77	1142.76	624.102	602.709	620.931	633.825	232.287	264.322	250.796	240.574
16:54:00	25.5																																					1017.72	1091.35	1108.31	1147.52	626.826	602.874	617.709	635.827	233.191	258.139	252.198	237.778
16:55:00	25.5																																					1016.44	1090.28	1107.51	1148.02	634.154	604.588	616.422	637.647	233.803	264.323	253.29	238.389
16:56:00	25.5																																					1012.61	1087.23	1110.82	1150.09	626.25	602.508	619.651	637.937	233.654	266.536	253.555	237.07
16:57:00	25.5																																					1012.83	1091.92	1115.67	1148.98	632.145	605.004	625.258	637.562	231.526	264.568	252.655	239.808
16:58:00	25.5																																					1016.73	1089	1106.47	1140.8	630.501	601.374	615.104	631.439	228.542	263.531	252.942	234.109
16:59:00	25.5																																					1007.64	1085.27	1105.24	1135.67	625.588	598.31	621.164	633.578	231.855	263.609	255.567	238.776
17:00:00	25.5																																					1013.21	1091.74	1108.04	1148.64	629.874	597.956	620.917	634.118	232.783	264.294	253.857	239.632
17:01:00	25.5																																					1014.21	1089.03	1103.03	1147.69	625.827	598.168	619.533	630.302	233.52	266.164	254.329	240.151
17:02:00	25.4																																					1011.16	1084.58	1100.68	1145.61	622.848	593.643	619.784	636.352	234.543	262.939	248.517	239.354
17:03:00	25.5																																					1016.15	1089.34	1110.67	1147.87	624.281	600.14	619.615	633.807	230.973	265.848	254.995	238.116
17:04:00	25.5																																					1014.37	1092.64	1104.05	1155.84	628.564	604.473	619.811	640.85	233.028	267.058	254.771	239.249
17:05:00	25.4																																					1008.47	1084.2	1104.81	1147.41	624.012	599.512	615.303	631.366	230.895	263.045	254.579	237.168
17:06:00	25.4																																					1014.88	1083.75	1110.86	1144.71	628.796	599.623	620.49	632.777	229.798	265.242	254.314	237.325
17:07:00	25.4																																					1016.51	1086.68	1106.47	1141.8	633.609	599.543	625.09	636.083	230.915	263.877	255.247	237.313
17:08:00	25.4																																					1023.65	1091.31	1107.67	1151.76	629.053	601.644	622.125	637.154	231.003	263.858	255.687	238.41
17:09:00	25.5																																					1023.43	1092.33	1102.92	1152.28	634.13	600.079	625.968	637.559	234.062	263.408	254.46	241.363
17:10:00	25.4																																					1011.38	1095.09	1106.46	1155.92	629.41	603.204	622.012	639.984	232.251	266.029	254.729	240.292
17:11:00	25.4																																					1013.14	1094.18	1109.59	1150.53	625.724	598.394	620.734	630.505	233.048	266.435	252.715	240.896
17:12:00	25.4																																					1019.87	1086.61	1109.85	1147.5	629.203	604.201	625.418	634.522	232.641	266.476	253.002	240.321
17:13:00	25.5																																					1014.27	1084.46	1106.28	1148.46	625.448	600.106	618.895	634.714	233.377	266.972	255.434	235.226
17:14:00	25.4																																					1014.7	1090.08	1101.79	1138.82	623.44	601.502	617.6	630.412	232.717	264.087	253.415	240.389
17:15:00	25.4																																					1016.55	1091.96	1114.19	1154.95	629.686	600.037	625.088	631.774	235.422	262.821	255.233	239.731
17:16:00	25.5																																					1018.8	1087.74	1105.67	1156.83	632.405	605.55	620.817	636.97	232.873	264.837	256.697	239.893
17:17:00	25.5																																					1023.18	1093.32	1117.51	1152.97	628.638	607.556	628.215	641.14	236.28	268.613	255.663	240.03
17:18:00	25.5																																					1007.08	1080.23	1100.98	1138.83	628.214	603.258	615.604	631.141	232.339	261.668	251.256	237.256
17:19:00	25.5																																					1010.89	1084.51	1106.05	1146.03	625.556	600.308	619.368	629.002	235.313	269.185	254.972	238.626
17:20:00	25.5																																					1014.21	1084.52	1103.12	1149.89	626.187	595.747	618.489	634.83	235.119	263.604	254.538	241.229
17:21:00	25.5																																					1017.64	1084.53	1107.72	1146.77	626.344	596.936	618.233	638.682	234.157	267.658	253.994	238.874
17:22:00	25.5																																					1007.39	1084.34	1110.47	1144.48	627.001	593.888	616.641	635.336	230.651	266.662	253.897	238.668
17:23:00	25.5																																					1010.14	1080.64	1103.19	1143.6	624.572	602.522	617.474	631.589	235.376	267.553	254.426	238.507
17:24:00	25.5																																					1022.05	1095.49	1113.58	1151.42	633.9	604.317	621.907	638.691	235.604	265.001	256.81	240.933
17:25:00	25.5																																					1015.19	1094.17	1111.68	1155.06	625.812	605.338	624.227	633.851	237.589	269.688	255.82	240.865
17:26:00	25.5																																					1015.65	1084.71	1108.95	1148.3	630.457	604.252	619.189	637.718	227.821	267.623	252.691	239.092
17:27:00	25.5																																					1012.67	1082.42	1104.39	1146.23	624.61	599.506	622.253	637.693	233.742	265.623	254.855	241.988
17:28:00	25.5																																					1014.56	1081.79	1108.09	1154.52	629.017	596.787	622.825	635.759	233.39	266.364	252.786	240.287
17:29:00	25.5																																					1014.46	1089.61	1110.16	1151.5	626.447	597.416	617.13	637.455	231.817	267.294	256.816	239.698
17:30:00	25.5																																					1024.21	1090.13	1110.61	1146.74	630.764	598.19	622.22	633.448	232.37	267.694	253.896	240.654
17:31:00	25.5																																					1019.44	1090.44	1108.95	1148.08	627.984	597.355	619.44	637.996	238.231	266.167	253.296	241.324
17:32:00	25.5																																					1014.71	1084.06	1113.81	1141.1	628.854	601.947	622.678	634.228	230.834	265.992	253.568	238.885
17:33:00	25.5																																					1015.51	1088.03	1107.84	1148.45	631.233	600.876	623.77	638.966	231.517	264.857	255.731	239.675
17:34:00	25.5																																					1017.62	1086.68	1110.09	1144.97	629.64	600.612	619.869	631.046	232.79	267.002	255.662	240.482
17:35:00	25.5																																					1015.22	1087.75	1103.59	1143.58	622.473	591.985	621.072	629.82	232.587	262.671	255.767	240.275
17:36:00	25.5																																					1013.82	1097.36	1104.3	1150.79	628.44	601.609	623.305	642.083	232.238	266.067	256.345	239.244
17:37:00	25.5																																					1018.01	1078.74	1100.23	1148.97	622.965	596.791	618.014	627.7	233.445	264.811	255.657	238.896
17:38:00	25.5																																					1020.06	1095.24	1106.36	1149.47	630.959	605.274	618.5	635.579	235.567	265.338	255.024	239.828
17:39:00	25.5																																					1005.56	1091.95	1108.66	1148.09	629.723	600.412	621.192	633.712	234.92	267.228	255.722	240.363
17:40:00	25.5																																					1011.36	1095.83	1118.46	1152.19	630.845	601.129	620.768	632.561	232.646	269.082	255.509	240.531
17:41:00	25.5																																					1022.88	1086.73	1106.04	1149.06	625.997	598.185	624.491	634.632	235.492	264.436	254.287	239.368
17:42:00	25.5																																					1014.13	1080.99	1113.93	1146.89	629.908	596.186	623.714	634.393	234.745	265.318	257.144	242.104
17:43:00	25.5																																					1015.84	1090.63	1107.68	1148.22	628.784	596.595	620.731	631.234	236.459	265.782	255.838	240.145
17:44:00	25.5																																					1010.84	1083.79	1103.39	1136.97	628.056	598.965	616.002	632.801	233.903	266.607	254.742	239.028
17:45:00	25.5																																					1016.75	1089.86	1114.72	1155.46	627.17	599.887	619.056	631.815	235.431	266.262	260.234	242.511
17:46:00	25.5																																					1011.88	1097.08	1104.89	1150.24	628.875	598.253	621.798	632.872	233.092	265.416	257.056	239.503
17:47:00	25.5																																					1011.24	1090.79	1109.46	1147.21	627.764	598.101	621.341	636.445	232.683	264.555	255.405	240.5
17:48:00	25.5																																					1020.68	1091.24	1112.32	1153.31	630.909	607.557	617.42	638.289	233.138	264.445	256.411	243.987
17:49:00	25.5																																					1016.51	1097.67	1105.1	1149.51	632.447	599.488	618.881	640.168	236.806	267.01	255.104	241.067
17:50:00	25.5																																					1021.24	1100.31	1108.92	1155.1	625.696	604.232	619.213	636.471	233.94	268.199	258.596	242.643
17:51:00	25.5																																					1017.12	1100.68	1114.28	1157.65	634.777	608.363	620.697	633.864	234.746	270.583	258.156	239.75
17:52:00	25.5																																					1010.38	1088.8	1109.95	1147.47	630.38	602.065	615.995	638.084	235.066	264.781	255.599	240.111
17:53:00	25.5																																					1015.55	1088.26	1102.1	1150.34	628.887	601.867	617.17	635.354	233.736	265.105	255.99	241.222
17:54:00	25.5																																					1013.09	1096	1107.32	1154.2	628.597	600.166	621.496	636.991	233.504	269.662	256.808	242.471
17:55:00	25.5																																					1014.51	1088.5	1101.67	1152.83	626.88	596.739	618.487	637.684	233.984	267.377	258.775	242.458
17:56:00	25.5																																					1015.34	1091.16	1109.12	1144.95	627.888	602.076	622.855	636.126	234.691	265.088	253.916	242.669
17:57:00	25.5																																					1016.18	1085.46	1109.08	1146.13	627.523	599.794	624.364	628.515	237.015	270.348	258.628	244.462
17:58:00	25.5																																					1024.88	1088.03	1102.63	1145.24	626.713	597.348	619.04	629.66	235.06	265.608	256.037	240.922
17:59:00	25.5																																					1019.48	1083.64	1105.59	1152.97	630.345	602.693	621.809	634.195	235.061	267.637	255.618	243.182
18:00:00	25.5																																					1007.84	1088.04	1100.28	1144.75	624.964	596.699	623.196	633.393	233.867	265.873	257.261	240.3
18:01:00	25.5																																					1004.91	1087.35	1103.78	1144.07	626.045	597.486	618.533	631.201	232.254	266.886	257.113	241.249
18:02:00	25.5																																					1015.14	1086.12	1112.13	1151.4	629.461	599.306	620.854	632.514	231.943	271.428	256.201	240.36
18:03:00	25.5																																					1015.34	1087.81	1103.91	1148.24	629.522	597.83	619.281	630.059	234.534	268.441	258.45	243.142
18:04:00	25.5																																					1015.92	1084.7	1104.01	1145.35	622.718	593.858	620.85	632.079	232.215	267.808	255.131	240.07
18:05:00	25.5																																					1009.28	1081.75	1103.96	1134.59	625.057	595.731	616.304	630.73	233.128	271.084	258.469	240.613
18:06:00	25.5																																					1011.41	1086.1	1100.91	1145.05	628.684	596.098	614.642	629.58	234.345	269.425	255.471	240.073
18:07:00	25.5																																					1012.43	1080.83	1105.31	1146.11	629.086	598.061	622.029	630.215	236.496	269.748	257.24	238.493
18:08:00	25.5																																					1015.87	1093.11	1108.15	1148.72	629.274	606.743	615.318	633.482	233.357	269.376	255.31	241.215
18:09:00	25.5																																					1018.74	1092.84	1105.41	1141.57	632.176	601.114	622.961	631.769	236.456	272.727	256.627	242.915
18:10:00	25.5																																					1009.6	1079.35	1104.41	1134.17	625.743	600.472	618.342	634.643	233.496	268.514	258.005	243.673
18:11:00	25.5																																					1007.36	1083.68	1101.45	1141.58	630.105	595.329	621.982	630.657	234.036	265.413	258.182	243.497
18:12:00	25.5																																					1014.69	1086.44	1105.9	1144.48	628.112	597.329	615.599	635.312	235.761	268.667	258.205	242.186
18:13:00	25.5																																					1010.96	1084.62	1108.13	1136.42	625.521	598.374	620.503	632.007	234.287	265.281	254.785	241.785
18:14:00	25.5																																					1012.59	1084.76	1102.1	1143.73	630.524	596.496	618.725	626.395	236.247	268.875	253.917	237.476
18:15:00	25.5																																					1012.57	1088.89	1113.52	1140.33	627.217	596.036	619.685	640.362	234.804	271.079	256.977	242.874
18:16:00	25.5																																					1012.65	1081.77	1102.75	1141.27	621.754	599.921	616.232	632.105	234.87	267.223	255.759	240.796
18:17:00	25.5																																					1015.77	1084.98	1110.04	1143.47	625.637	600.166	620.438	639.528	235.661	266.747	260.799	241.093
18:18:00	25.5																																					1006.22	1087.29	1109.64	1137.86	628.622	599.617	615.05	632.365	232.939	266.306	257.208	239.967
18:19:00	25.5																																					1011.7	1078.96	1102.27	1136.43	627.957	604.1	619.817	630.305	232.752	269.597	256.803	244.676
18:20:00	25.5																																					1010.31	1083.32	1105.72	1145.83	623.304	597.03	620.338	634.796	234.386	269.807	256.839	240.114
18:21:00	25.5																																					1021.03	1089.22	1110.7	1145.43	628.739	599.778	624.354	632.534	236.438	267.938	260.238	242.713
18:22:00	25.5																																					1006.2	1091.3	1103.61	1143.8	628.365	600.264	620.047	630.444	233.415	267.209	257.603	241.584
18:23:00	25.5																																					1020.88	1089.65	1108.97	1154.66	629.64	603.778	622.229	633.162	238.247	267.971	256.634	245.128
18:24:00	25.5																																					1013.91	1094.16	1104.01	1144.18	626.621	600.026	618.762	636.401	237.547	266.462	260.671	246.462
18:25:00	25.5																																					1012.78	1085.77	1105.85	1142.8	629.226	596.523	617.745	632.835	235.556	267.816	258.914	241.607
18:26:00	25.5																																					1010.02	1085.21	1112.97	1146.32	626.482	596.16	622.025	637.551	234.543	271.256	259.595	241.654
18:27:00	25.5																																					1014.67	1089.38	1109.01	1152.89	628.325	596.066	620.01	631.814	236.121	267.086	257.23	243.515
18:28:00	25.5																																					1010.35	1078.48	1095.68	1139.12	625.52	598.236	619.338	631.153	232.686	269.456	257.051	241.115
18:29:00	25.5																																					1015.62	1079.69	1102.61	1143.95	627.851	601.22	622.186	627.764	239.021	265.794	254.554	242.51
18:30:00	25.5																																					1011.76	1090.37	1104.23	1151.1	627.056	597.952	620.729	631.637	236.351	267.674	257.361	243.758
18:31:00	25.5																																					1010.94	1084.32	1108.13	1144.96	629.341	598.905	618.622	629.495	236.63	268.59	256.266	241.136
18:32:00	25.5																																					1019.45	1086.52	1107.77	1145.85	626.547	600.222	619.053	634.467	238.771	267.555	258.6	243.224
18:33:00	25.5																																					1013.87	1082.99	1100.39	1143.06	624.659	600.721	614.998	633.353	237.675	263.845	257.659	239.013
18:34:00	25.5																																					1009.97	1086.34	1097.24	1141.82	628.425	596.432	619.802	631.388	232.802	267.208	258.381	243.923
18:35:00	25.5																																					1008.99	1086.93	1097.96	1144.59	626.351	595.226	620.89	626.249	235.014	270.036	256.172	242.659
18:36:00	25.5																																					1014.13	1086.95	1107.04	1141.06	624.557	598.744	617.811	629.687	235.793	268.921	258.237	243.643
18:37:00	25.5																																					1016.69	1092.05	1112.12	1150.11	630.373	603.091	622.705	633.837	233.777	269.927	259.578	244.14
18:38:00	25.5																																					1007.66	1085.88	1103.62	1142.2	627.582	597.75	616.75	632.295	236.068	268.507	259.785	242.101
18:39:00	25.5																																					1011.74	1086	1100.39	1143.6	629.501	602.091	622.463	632.303	237.309	269.693	255.208	240.971
18:40:00	25.5																																					1007.75	1075.86	1101.01	1141.32	625.393	594.507	617.072	632.105	235.565	269.002	257.613	243.633
18:41:00	25.5																																					1006.71	1082.82	1106.59	1140.65	624.552	599.661	617.951	632.034	235.185	269.375	258.182	243.294
18:42:00	25.5																																					1015.35	1076.44	1099.9	1142.96	623.939	595.377	616.849	631.575	236.391	267.244	256.036	244.024
18:43:00	25.5																																					1016.66	1084.44	1110.08	1142.79	625.133	595.732	621.262	634.608	235.984	269.299	257.419	243.684
18:44:00	25.5																																					1012.01	1083.83	1104.76	1146.34	624.492	599.663	620.334	632.858	236.729	264.425	258.76	243.515
18:45:00	25.5																																					1015.94	1080.97	1103.9	1142.58	629.165	599.966	621.133	634.713	237.162	269.704	256.753	245.742
18:46:00	25.5																																					1005.14	1084.24	1106.2	1146.88	629.752	601.04	612.633	633.193	232.452	272.342	258.704	244.505
18:47:00	25.5																																					1011.84	1078.74	1107.47	1145.85	625.846	597.299	622.732	637.464	238.05	267.526	258.807	240.003
18:48:00	25.5																																					1002.63	1085.1	1102.13	1134.49	624.517	594.626	617.73	627.081	235.321	269.113	258.741	244.437
18:49:00	25.5																																					1008.18	1081.7	1106.04	1135.46	624.579	600.495	615.678	631.738	231.983	268.54	259.326	240.379
18:50:00	25.5																																					1004.86	1083.92	1102.72	1144.06	625.314	597.061	614.893	638.042	238.914	264.973	257.164	240.004
18:51:00	25.5																																					1008.89	1088.17	1109.43	1150.4	630.298	603.366	616.436	637.056	235.109	269.338	259.655	244.149
18:52:00	25.5																																					1018.07	1085.28	1110.58	1140.89	627.326	600.745	623.615	636.395	238.406	271.433	256.896	246.407
18:53:00	25.5																																					1013.57	1088.97	1102.69	1150.09	625.396	594.065	614.448	632.062	236.729	265.581	257.904	242.757
18:54:00	25.5																																					1011.36	1086.75	1103.52	1141.93	626.158	600.841	617.139	635.251	237.536	264.64	259.485	246.533
18:55:00	25.5																																					1014.1	1088.95	1105.26	1144.18	632.662	602.526	619.453	632.223	237.299	269.239	257.703	242.648
18:56:00	25.5																																					1013.42	1083.89	1106.81	1147.47	628.981	596.488	621.394	635.235	238.274	268.638	260.218	245.973
18:57:00	25.5																																					1010.47	1090.56	1108.21	1150.01	626.516	602.047	619.132	634.242	236.872	268.837	260.695	244.314
18:58:00	25.5																																					1007.6	1082.89	1098.94	1133.97	628.462	594.91	617.407	634.838	236.94	266.469	260.013	243.44
18:59:00	25.5																																					1009.69	1086.66	1107.41	1150.76	622.932	602.366	614.98	638.776	237.72	266.851	256.696	244.347
19:00:00	25.5																																					1012.68	1087.77	1116.15	1157.29	626.795	602.111	621.176	633.829	237.018	270.533	260.561	242.903
19:01:00	25.5																																					1010.27	1092.6	1103.01	1149.37	628.03	596.956	620.381	633.584	234.242	268.562	260.479	244.753
19:02:00	25.5																																					1007.04	1088.3	1105.57	1150.64	624.887	603.918	617.796	640.497	236.187	268.99	258.429	245.372
19:03:00	25.5																																					1010.73	1086.28	1103.54	1146.53	627.059	601.39	616.179	633.783	237.78	267.329	259.24	246.215
19:04:00	25.5																																					1008.22	1086.16	1105.01	1142.93	628.059	596.505	619.351	634.461	232.364	269.883	261.278	244.278
19:05:00	25.5																																					1010.08	1091.49	1103.31	1144.62	631.087	600.537	620.391	635.715	236.409	269.711	259.434	243.395
19:06:00	25.5																																					1010.74	1090.95	1104.68	1143.37	629.142	601.043	615.348	634.037	236.235	269.789	261.276	244.282
19:07:00	25.5																																					1013.01	1076.59	1105.36	1148.88	628.726	602.877	620.262	636.328	240.549	269.61	258.889	245.423
19:08:00	25.5																																					1013.97	1090.98	1111.21	1155.2	625.924	599.502	623.467	637.318	235.669	271.31	260.539	244.514
19:09:00	25.5																																					1017.55	1081.91	1110.65	1147	631.23	602.041	619.628	634.122	236.268	270.893	263.495	245.341
19:10:00	25.5																																					1006.65	1089.01	1109.55	1146.48	624.366	600.702	621.078	631.267	240.437	270.918	259.035	247.009
19:11:00	25.5																																					1016.27	1094.65	1105.04	1146.66	631.402	604.925	621.054	634.376	240.852	274.713	261.833	248.287
19:12:00	25.5																																					1010.22	1080.72	1107.79	1139.12	630.739	600.476	614.674	625.888	238.074	269.743	259.297	243.478
19:13:00	25.5																																					1004.35	1081.01	1101.62	1134.79	619.516	597.773	615.492	625.843	233.239	272.146	258.889	241.699
19:14:00	25.5																																					1016.39	1088.94	1100.7	1141.89	623.764	599.033	614.437	634.089	237.137	267.976	261.371	245.831
19:15:00	25.5																																					1012.78	1089.27	1097.28	1151.58	623.264	598.696	618.948	630.839	238.849	267.935	260.854	243.813
19:16:00	25.5																																					1009.92	1080.19	1103.91	1144.13	625.46	600.103	615.975	630.349	238.109	269.036	259.004	244.777
19:17:00	25.5																																					1012.21	1091.27	1099.96	1146.5	627.527	599.834	619.562	632.388	236.057	270.452	261.088	247.795
19:18:00	25.5																																					999.243	1081.23	1100.57	1143.02	624.238	595.883	614.919	628.789	234.475	267.098	258.439	242.788
19:19:00	25.5																																					1009.73	1080.62	1102.81	1155.02	627.277	600.216	620.44	630.414	235.695	269.883	259.307	247.062
19:20:00	25.5																																					1019.11	1086.18	1109.25	1148.67	621.61	597.73	616.577	636.106	235.382	268.789	259.131	245.213
19:21:00	25.5																																					1005.56	1080.69	1096.11	1136.78	623.446	596.4	613.273	631.851	236.448	266.326	260.283	245.917
19:22:00	25.5																																					1008.01	1084.93	1095.81	1137.88	626.667	601.171	619.142	634.634	236.183	267.956	260.388	246.455
19:23:00	25.5																																					1008.02	1083.55	1101.91	1148.55	624.658	596.621	620.997	628.971	236.991	266.895	258.227	246.546
19:24:00	25.5																																					1014.92	1079.66	1102.55	1138.66	629.604	597.375	612.57	633.519	238.566	267.184	260.858	247.516
19:25:00	25.5																																					1019.8	1082.47	1102.06	1144.82	631.247	595.889	617.579	632.186	239.377	265.515	258.851	245.601
19:26:00	25.5																																					1014.61	1085.94	1110.91	1143.44	625.185	596.086	614.823	632.032	233.218	270.034	256.546	247.03
19:27:00	25.5																																					1010.19	1075.21	1093.95	1137.96	624.552	597.217	617.598	628.291	238.254	270.691	261.277	244.642
19:28:00	25.5																																					1016.24	1078.82	1106.24	1141.85	626.519	599.943	615.686	631.865	235.851	270.028	260.346	242.217
19:29:00	25.5																																					1010.27	1088.08	1100.01	1144.1	620.646	597.487	618.505	629.587	233.438	269.472	259.918	245.033
19:30:00	25.5																																					1011.72	1081.68	1102.15	1149.55	628.06	602.351	615.999	636.881	235.824	269.862	258.923	245.326
19:31:00	25.5																																					1010.45	1086.51	1099.9	1152.21	627.885	600.376	617.472	632.784	235.297	267.711	262.721	247.527
19:32:00	25.5																																					1008.77	1077.84	1098.64	1130.7	626.381	599.934	617.794	629.34	235.025	268.457	255.098	244.534
19:33:00	25.5																																					1009.51	1085.25	1102.44	1146.61	628.31	597.568	614.939	633.564	235.51	267.942	258.877	245.554
19:34:00	25.5																																					1010.35	1088.72	1099.81	1145.53	621.539	599.08	618.124	636.397	235.508	271.295	262.027	244.52
19:35:00	25.5																																					1010.12	1077.96	1100.46	1143.34	623.733	599.751	611.107	629.065	237.072	269.841	262.893	243.936
19:36:00	25.5																																					1000.47	1078.98	1094.65	1143.98	623.972	599.402	614.478	625.723	236.909	270.813	260.563	243.457
19:37:00	25.5																																					1013.16	1080.87	1098.25	1142.16	621.927	593.531	614.289	630.065	235.216	268.875	257.462	241.924
19:38:00	25.5																																					1006.81	1080.74	1102.63	1139.93	624.799	598.929	615.818	631.79	235.725	274.524	260.558	246.855
19:39:00	25.5																																					1013.16	1090.02	1106.33	1145.23	625.351	602.869	616.527	634.543	238.963	271.788	261.735	244.227
19:40:00	25.5																																					1009.9	1079.63	1099.32	1139.54	624.788	596.962	619.828	633.726	234.404	273.358	259.054	243.208
19:41:00	25.5																																					1012.24	1082.85	1104.27	1140.38	624.79	593.875	618.727	629.732	239.422	267.679	261.129	244.158
19:42:00	25.5																																					1009.95	1082.35	1099.7	1138.8	627.974	599.761	613.398	635.237	237.884	271.664	256.947	243.168
19:43:00	25.5																																					1005.39	1084.42	1100.92	1140.18	629.608	597.948	618.654	628.064	235.291	271.37	260	245.841
19:44:00	25.5																																					1009.87	1083.8	1103.86	1138.3	624.795	594.958	614.118	629.504	236.159	269.989	263.252	247.375
19:45:00	25.5																																					1013.14	1081.26	1106.26	1142.89	620.713	599.447	618.355	629.191	234.95	272.459	259.786	247.004
19:46:00	25.5																																					1009.72	1089.91	1106.73	1143.73	625.407	598.337	614.942	629.963	235.963	269.095	263.415	246.102
19:47:00	25.5																																					1015.38	1088.35	1109.6	1144.41	620.71	597.938	622.113	632.834	233.327	272.138	262.88	246.717
19:48:00	25.5																																					1013.69	1085.39	1110.33	1138.32	627.79	596.28	612.039	631.32	234.718	270.217	260.673	245.234
19:49:00	25.5																																					1012.7	1078.82	1104.4	1136.36	623.506	597.47	613.633	628.719	236.153	275.565	262.79	245.892
19:50:00	25.5																																					1011.63	1080.35	1091.54	1141.56	623.606	593.202	615.178	630.878	235.501	267.956	259.254	243.523
19:51:00	25.5																																					1012.66	1087.34	1097.52	1143.52	624.835	595.228	619.374	630.957	233.865	270.406	259.534	244.282
19:52:00	25.5																																					1016.05	1078.03	1104.9	1142.22	624.846	598.982	619.865	631.904	234.365	270.49	257.934	242.901
19:53:00	25.5																																					1014.75	1078.44	1101.02	1144.65	624.398	599.186	618.629	625.507	239.442	270.361	260.343	243.372
19:54:00	25.5																																					1007.32	1082.67	1101.02	1141.49	621.869	593.691	614.769	623.632	237.516	268.788	262.828	247.771
19:55:00	25.5																																					1010.54	1083.43	1102.45	1141.92	624.794	597.455	614.904	630.519	238.006	269.098	262.144	246.558
19:56:00	25.5																																					1013.22	1084.21	1102.78	1141.9	628.642	596.148	618.051	628.004	236.419	270.271	261.241	245.458
19:57:00	25.5																																					1009.51	1086.84	1102.37	1144.59	623.876	597.401	612.17	632.242	236.323	271.364	260.983	248.567
19:58:00	25.5																																					1005.6	1078.14	1096.52	1135.87	627.721	598.096	617.617	630.615	236.072	268.714	262.247	246.642
19:59:00	25.5																																					1010.26	1081.44	1096.26	1142.52	625.474	600.487	613.379	628.627	241.781	271.777	261.913	245.194
20:00:00	25.5																																					1013.88	1083.27	1098.93	1142.21	623.692	597.411	612.428	632.04	237.403	268.297	260.06	245.334
20:01:00	25.4																																					1008.23	1088.43	1097.35	1139.93	619.778	599.304	614.359	631.027	239.079	269.123	258.95	245.861
20:02:00	25.4																																					1009.41	1081.11	1103.17	1135.69	624.577	592.912	619.691	630.74	232.453	269.076	259.929	244.764
20:03:00	25.5																																					1012.28	1083.51	1106.9	1140.8	627.55	598.374	617.774	630.003	239.089	268.118	261.819	245.521
20:04:00	25.4																																					1014.01	1083.68	1100.33	1142.32	626.635	600.483	616.003	630.247	238.424	271.283	261.515	245.272
20:05:00	25.4																																					999.272	1080.37	1095.03	1141.25	619.394	598.479	612.469	630.554	237.912	268.792	262.347	244.471
20:06:00	25.4																																					1016.77	1084.68	1099.16	1146.24	625.727	599.722	615.581	632.065	235.175	271.813	260.897	245.93
20:07:00	25.5																																					1011.73	1080.93	1101.26	1140.68	625.14	593.641	615.982	626.425	237.512	266.837	259.662	243.227
20:08:00	25.4																																					1014.12	1088.37	1104.79	1146.09	623.877	601.935	614.408	630.722	238.516	271.119	262.792	243.858
20:09:00	25.4																																					1010.23	1091.96	1104.24	1142.03	626.431	598.757	618.313	632.364	237.463	270.074	261.336	247.152
20:10:00	25.4																																					1008.39	1084.75	1105.24	1143.07	621.486	592.64	613.027	625.78	239.102	268.308	262.56	249.182
20:11:00	25.4																																					1015.23	1088.17	1108.67	1148.85	630.73	600.206	617.88	636	240.469	273.594	260.536	245.52
20:12:00	25.4																																					1011.88	1086.89	1102.56	1140.76	621.138	595.959	616.973	633.326	237.983	267.175	263.163	245.108
20:13:00	25.4																																					1005.42	1077.23	1095.2	1142.15	619.761	597.272	618.728	630.108	239.004	270.145	263.82	246.389
20:14:00	25.4																																					1016.51	1083.74	1101.31	1142.03	626.106	596.907	618.637	633.266	240.746	270.931	259.737	249.001
20:15:00	25.4																																					1015.63	1085.62	1104.73	1143.6	625.484	597.645	619.024	625.925	237.263	269.046	262.693	246.57
20:16:00	25.4																																					1012.56	1087.64	1108.26	1154.59	621.731	598.104	621.627	630.142	239.132	271.243	261.467	250.864
20:17:00	25.4																																					1011.19	1082.64	1109.54	1145.2	621.24	596.716	619.59	637.128	236.86	271.742	260.964	246.683
20:18:00	25.4																																					1009.46	1083.11	1103.91	1132.3	627.202	591.279	613.385	627.418	237.392	271.53	263.778	246.044
20:19:00	25.5																																					1014.36	1087.94	1105.02	1145.43	625.605	601.291	617.647	634.214	235.899	270.931	261.061	244.787
20:20:00	25.4																																					1008.62	1079.81	1094.21	1136.93	624.106	595.419	620.083	629.998	239.354	268.522	260.593	246.32
20:21:00	25.4																																					1004.11	1075.09	1099.84	1132.36	621.375	594.988	613.375	631.346	237.721	276.718	260.003	245.309
20:22:00	25.4																																					1008.06	1081.77	1100.29	1143.91	624.208	598.531	621.015	633.83	239.11	269.533	261.706	247.228
20:23:00	25.5																																					1016.49	1081.58	1101.46	1139.33	623.041	595.282	615.136	628.51	238.776	269.172	262.835	248.412
20:24:00	25.5																																					1004.19	1094.48	1100.36	1146.61	621.462	598.862	613.947	629.955	237.09	275.039	259.552	246.875
20:25:00	25.5																																					1019.08	1091.69	1105.15	1146.55	628.066	598.881	616.608	632.07	238.968	275.279	264.597	248.041
20:26:00	25.5																																					1008.6	1081.84	1097.91	1139.77	619.795	594.88	613.458	625.251	235.107	272.957	263.165	245.267
20:27:00	25.5																																					1007.69	1085.92	1100.66	1146.5	618.711	597.764	619.239	632.665	239.082	273.412	263.346	245.945
20:28:00	25.5																																					1007.89	1084.53	1100.76	1142.75	625.135	596.608	616.978	632.884	237.637	268.652	261.169	247.486
20:29:00	25.4																																					1013.87	1080.25	1104.84	1137.35	620.015	595.321	617.551	630.883	238.357	273.047	263.298	246.842
20:30:00	25.4																																					1014.11	1087.37	1105.74	1139.97	624.167	599.584	612.69	630.645	239.324	272.384	259.822	247.821
20:31:00	25.4																																					1011.38	1088.32	1104.92	1141.58	622.919	596.346	614.154	632.459	237.105	269.982	261.26	247.857
20:32:00	25.4																																					1002.25	1078.67	1092.28	1142.32	620.618	591.774	609.968	630.503	236.061	269.956	258.713	248.688
20:33:00	25.5																																					1013.76	1075.29	1104.39	1138.57	624.101	592.193	608.892	622.454	232.704	269.523	261.391	245.231
20:34:00	25.5																																					1014.28	1093.8	1106.27	1141.69	630.12	598.043	622.426	632.043	239.746	273.087	262.395	247.131
20:35:00	25.5																																					1011.6	1086.97	1108.24	1145.01	624.747	590.655	618.321	632.805	240.137	270.352	262.64	249.415
20:36:00	25.5																																					1014.7	1082.58	1099.34	1140.9	625.523	597.299	617.23	629.086	236.293	271.36	262.174	248.791
20:37:00	25.5																																					1005.2	1079.51	1101.33	1137.89	623.134	596.288	612.087	626.62	241.011	272.458	261.551	246.28
20:38:00	25.5																																					1018.31	1082.2	1099.66	1146.98	627.955	595.809	619.72	631.181	237.496	268.834	261.344	249.263
20:39:00	25.5																																					1011.16	1080.36	1098.08	1140.45	623.937	596.841	619.916	625.809	238.336	275.282	261.624	249.682
20:40:00	25.5																																					1006.41	1084.68	1104.6	1133.57	628.73	596.456	611.178	631.328	237.942	274.46	262.146	250.804
20:41:00	25.5																																					1011.99	1081.12	1102.42	1139.22	619.698	589.641	618.319	624.343	235.306	274.053	260.942	246.337
20:42:00	25.5																																					1007.87	1076.3	1094.35	1136.98	623.576	597.316	612.329	629.506	239.263	274.478	263.768	247.326
20:43:00	25.5																																					1006.05	1077.82	1099.47	1134.04	625.604	595.492	615.838	630.533	237.035	272.046	262.681	248.382
20:44:00	25.5																																					1015.74	1081.24	1102.31	1130.57	622.544	592.222	614.661	629.825	235.985	269.87	261.973	250.222
20:45:00	25.5																																					1015.58	1085.86	1102.01	1145.1	625.744	592.29	616.722	626.895	236.169	271.096	261.096	246.506
20:46:00	25.5																																					1017.34	1082.15	1100.68	1146.06	621.739	594.131	614.111	632.595	241.785	271.547	265.792	248.59
20:47:00	25.5																																					1005.49	1079.4	1091.64	1136.72	622.994	595.064	611.058	628.867	237.816	269.674	260.79	248.348
20:48:00	25.5																																					1007.68	1084.58	1104.08	1140.8	624.008	593.451	614.248	632.69	238.522	272.945	263.464	250.329
20:49:00	25.5																																					1007.37	1077.85	1107.06	1131.48	619.706	593.338	618.217	628.449	239.36	270.978	263.298	247.771
20:50:00	25.5																																					1009.98	1073.62	1099.72	1137.02	628.87	594.165	613.623	629.188	239.134	274.272	261.081	245.765
20:51:00	25.5																																					1006.03	1079.7	1096.45	1135.82	621.434	589.97	614.723	628.076	237.986	270.356	264.163	247.437
20:52:00	25.5																																					1011.69	1084.7	1099.44	1144.22	623.399	597.336	612.197	631.039	237.156	272.587	263.924	249.785
20:53:00	25.5																																					1013.8	1087.11	1103.39	1142.02	624.125	597.03	619.237	630.99	237.862	271.581	262.925	246.453
20:54:00	25.5																																					1006.08	1085.07	1104.87	1133.69	624.191	591.206	613.865	630.964	236.072	274.855	264.762	246.212
20:55:00	25.5																																					1005.66	1072.57	1094.9	1137.03	622.961	589.319	619.518	621.093	237.776	268.497	263.516	246.518
20:56:00	25.4																																					1012.02	1078.96	1107.1	1140.61	624.566	592.278	617.604	633.463	235.948	275.192	262.679	248.024
20:57:00	25.4																																					1005.59	1079.26	1103.87	1138.61	620.438	592.833	611.201	625.133	239.632	268.106	260.815	247.62
20:58:00	25.5																																					1007.67	1079.79	1098.61	1140.73	624.395	596.531	612.315	631.208	238.537	276.586	264.062	249.568
20:59:00	25.4																																					1009.42	1076.65	1102.59	1143.74	628.438	593.043	612.377	633.099	236.103	270.82	261.449	248.181
21:00:00	25.4																																					1007.25	1079.67	1097.51	1137.13	623.915	591.371	612.466	629.901	239.178	276.826	262.892	246.792
21:01:00	25.4																																					1011.3	1077.38	1099.69	1134.29	619.118	593.597	611.618	626.541	240.238	272.106	262.061	247.138
21:02:00	25.4																																					1005.78	1084.9	1097.3	1140.15	624.917	593.891	613.996	627.273	236.316	268.174	261.754	245.649
21:03:00	25.4																																					1003.87	1077.47	1100.34	1138.52	623.558	593.585	614.267	627.525	236.511	271.952	264.066	250.209
21:04:00	25.4																																					1012.53	1081.15	1105.84	1139.46	626.647	597.656	614.556	633.31	239.509	281.843	262.334	247.075
21:05:00	25.4																																					1011.51	1077.21	1099.18	1141.6	623.842	592.935	620.561	619.925	239.711	272.758	261.664	247.389
21:06:00	25.4																																					1016.24	1089.15	1104.34	1142.97	619.946	595.667	618.143	632.452	235.875	274.476	261.058	247.148
21:07:00	25.4																																					1007.78	1085.66	1098.42	1150.57	628.108	591.976	615.838	631.218	239.897	270.479	263.133	249.327
21:08:00	25.5																																					1005.39	1089.11	1105.04	1144.6	624.034	595.216	621.773	630.396	238.851	270.509	264.867	252.323
21:09:00	25.5																																					1010.61	1081.88	1101.17	1136.13	618.247	591.069	609.561	625.843	238.665	274.541	265.096	248.322
21:10:00	25.5																																					1010.39	1077.38	1103.53	1143.1	620.417	594.634	614.305	631.251	239.126	274.388	263.983	246.329
21:11:00	25.5																																					1011.51	1080.44	1098.84	1141.2	623.349	590.604	618.126	624.894	237.24	270.605	260.734	249.523
21:12:00	25.5																																					1012.02	1081.54	1099.62	1147.95	625.607	600.556	618.439	634.721	240.583	268.613	263.685	247.639
21:13:00	25.5																																					1014.3	1086.05	1102.36	1143.08	622.267	599.292	614.451	627.626	239.866	269.091	264.815	249.162
21:14:00	25.5																																					1008.79	1084.15	1108.35	1142.33	619.097	590.766	618.221	625.858	240.227	270.753	262.739	247.909
21:15:00	25.5																																					1009.65	1083.56	1098.18	1148.24	623.847	599.474	615.437	634.913	239.826	271.661	264.093	249.247
21:16:00	25.4																																					1012.15	1080.93	1108.91	1147.8	625.848	594.137	617.798	631.499	241.927	272.84	264.261	250.686
21:17:00	25.5																																					1013.15	1083.89	1105.67	1145.68	624.477	594.932	613.378	631.86	237.043	270.159	263.117	250.632
21:18:00	25.4																																					1012.88	1074.58	1095.4	1135.89	628.424	597.19	614.435	625.64	237.314	273.997	262.787	249.726
21:19:00	25.4																																					1015.53	1080.26	1106.05	1139.38	623.488	595.063	617.424	626.623	238.427	270.345	262.464	249.745
21:20:00	25.4																																					1013.34	1087.93	1095.79	1144.3	626.373	597.275	612.996	629.825	243.202	271.901	263.609	249.178
21:21:00	25.4																																					1002.76	1085.01	1099.23	1148.69	623.017	598.1	614.228	628.349	237.478	274.74	262.548	249.246
21:22:00	25.4																																					1009.97	1086.77	1106.62	1145.89	623.047	594.166	615.432	624.928	236.833	273.475	263.326	251.328
21:23:00	25.4																																					1007.47	1085.8	1094.12	1140.78	622.402	590.542	617.966	629.707	239.56	273.254	263.13	251.132
21:24:00	25.4																																					1013.85	1081.29	1103.23	1139.17	621.485	596.372	615.311	625.788	240.471	272.368	264.973	251.688
21:25:00	25.4																																					1013.65	1077.07	1100.99	1139.77	618.98	590.622	613.836	623.792	239.715	272.138	263.228	250.023
21:26:00	25.4																																					1005.14	1080.71	1094.8	1131.43	620.074	592.677	609.529	626.131	236.858	272.6	262.808	249.802
21:27:00	25.4																																					1009.55	1084.23	1108.11	1145.56	628.837	591.43	617.649	630.955	239.486	274.971	262.746	250.701
21:28:00	25.4																																					1012.13	1075.45	1103.58	1133.48	619.658	593.651	611.185	629.83	236.872	270.2	261.778	247.445
21:29:00	25.4																																					1015.76	1082.57	1102.9	1139.4	626.87	595.899	614.096	628.651	237.408	271.688	263.124	249.673
21:30:00	25.4																																					1015.68	1091.02	1104.66	1146.68	620.354	593.213	617.074	628.037	240.349	277.46	263.576	250.461
21:31:00	25.4																																					1005.58	1085.96	1111.43	1145.42	622.423	598.215	612.31	632.66	239.149	277.782	266.192	250.23
21:32:00	25.4																																					1011.9	1087.08	1107.16	1148.51	621.137	595.153	618.401	628.003	239.572	275.974	265.81	248.736
21:33:00	25.4																																					1003.99	1080.57	1100.41	1143.27	621.658	596.91	615.595	631.734	241.42	275.788	265.009	249.661
21:34:00	25.4																																					1013.27	1086.12	1109.06	1149.56	621.756	593.664	614.048	631.062	237.704	278.906	266.515	247.864
21:35:00	25.4																																					1008.02	1085.02	1100.61	1131.91	618.361	598.788	614.192	628.956	240.228	272.434	264.141	248.869
21:36:00	25.4																																					1011.67	1085.11	1093.25	1141.35	619.639	595.506	610.751	628.626	235.838	273.053	259.593	250.187
21:37:00	25.4																																					1013.64	1072.22	1099.15	1141.48	623.389	594.281	606.208	623.838	240.171	272.177	261.718	248.55
21:38:00	25.4																																					1006.15	1080.65	1100.88	1145.72	625.249	594.382	610.184	627.289	237.651	271.578	262.605	247.781
21:39:00	25.4																																					1003.96	1078.98	1091.77	1141.67	617.9	592.116	606.238	627.931	236.584	271.193	260.743	249.074
21:40:00	25.4																																					1009.54	1085.01	1101.31	1144.38	622.671	596.384	614.564	630.194	237.106	275.039	265.278	247.299
21:41:00	25.4																																					1006.87	1079.07	1102.39	1137.48	618.609	591.347	611.976	626.59	239.014	271.321	263.603	247.2
21:42:00	25.4																																					1006.37	1081.61	1095.29	1138.1	620.57	593.271	608.344	632.57	237.323	274.185	261.832	248.335
21:43:00	25.4																																					1012.13	1079.04	1102.21	1144.77	626.286	596.526	614.285	629.993	239.222	272.229	263.668	253.66
21:44:00	25.4																																					1014.63	1084.49	1102.14	1141.06	623.211	595.28	611.255	629.094	242.732	271.553	262.24	247.128
21:45:00	25.4																																					1008.18	1082.46	1103.59	1131.22	623.218	599.263	616.343	622.368	238.955	273.12	266.056	248.29
21:46:00	25.4																																					1016.4	1092.67	1100.83	1145.95	624.26	598.012	617.147	629.989	240.085	272.814	265.074	251.524
21:47:00	25.4																																					1010.25	1081.6	1106.18	1143.37	622.524	595.795	613.871	632.211	241.423	273.982	263.769	249.507
21:48:00	25.4																																					1006.79	1075.03	1106.26	1135.31	619.453	594.678	612.066	629.107	239.129	274.171	264.763	248.289
21:49:00	25.4																																					1012.75	1080.58	1100.93	1141.64	620.092	593.837	615.261	627.326	237.136	273.68	265.846	252.31
21:50:00	25.4																																					1007.93	1080.27	1105.1	1148.03	626.281	592.809	608.449	627.538	239.814	275.306	262.691	250.033
21:51:00	25.4																																					1013.72	1086.32	1105.43	1143.19	625.954	595.228	615.367	631.657	239.238	277.442	264.776	252.786
21:52:00	25.4																																					1012.45	1080.51	1095.94	1140.84	622.822	592.155	608.255	629.229	237.493	280.614	263.751	246.24
21:53:00	25.4																																					1009.49	1083.13	1095.64	1144.31	618.079	594.651	614.224	625.601	239.983	272.362	263.357	249.243
21:54:00	25.4																																					1014.21	1078.47	1104.39	1135.81	622.539	592.209	610.664	628.37	240.157	273.151	263.898	250.059
21:55:00	25.4																																					1005.52	1077.84	1102.54	1130.99	621.996	590.214	609.04	622.567	238.231	271.306	264.239	248.891
21:56:00	25.4																																					1013.49	1083.72	1099.4	1141.38	618.954	592.664	613.157	623.127	239.438	272.475	264.591	250.065
21:57:00	25.4																																					1009.28	1083.44	1107.36	1142.66	620.113	593.951	612.332	628.662	240.499	271.774	265.649	249.781
21:58:00	25.4																																					1010.83	1075.48	1098.94	1134.95	617.401	594.662	609.458	624.601	237.237	275.008	260.668	246.946
21:59:00	25.4																																					1008.17	1078.35	1091.79	1135.74	623.378	591.074	617.965	625.439	239.143	274.912	262.8	248.295
22:00:00	25.4																																					1003.11	1077.54	1100.83	1143.13	623.867	591.014	611.571	627.777	239.404	272.212	265.693	249.678
22:01:00	25.4																																					1008.49	1085.27	1106.87	1150.49	621.172	597.368	613.616	630.854	236.549	272.362	264.471	254.939
22:02:00	25.4																																					1012.57	1083.95	1095.23	1139.71	619.598	593.883	613.289	625.307	240.055	273.966	266.827	251.528
22:03:00	25.4																																					1002.35	1076.47	1099.46	1134.36	618.077	589.906	608.296	626.473	238.538	275.724	263.255	247.11
22:04:00	25.4																																					1011.44	1079.4	1101.96	1139.39	623.698	594.454	612.912	630.332	240.864	278.843	262.474	249.197
22:05:00	25.4																																					1011.69	1081.82	1096.76	1139.48	621.908	589.535	610.82	628.128	240.666	270.932	265.68	249.387
22:06:00	25.5																																					1010.46	1081.52	1095.63	1143.79	621.623	590.338	611.896	629.02	237.125	273.305	261.696	253.167
22:07:00	25.4																																					1011.49	1081.68	1106.79	1136.07	616.07	594.389	611.215	625.777	237.937	269.895	265.564	248.481
22:08:00	25.5																																					1006.29	1075.35	1101.4	1133.07	616.472	591.419	609.86	625.394	239.506	272.147	266.584	247.762
22:09:00	25.5																																					1013.58	1079.87	1095.56	1132.06	614.467	589.352	613.405	623.911	238.706	280.207	266.965	249.317
22:10:00	25.5																																					1003.67	1075.95	1097.28	1135.71	624.479	591.005	610.821	625.327	238.193	269.562	265.534	253.353
22:11:00	25.5																																					1006.25	1086.66	1094.88	1134.92	618.898	594.625	611.595	631.377	236.682	274.626	266.209	246.394
22:12:00	25.5																																					1001.06	1085.21	1101.73	1145.26	617.678	598.328	613.846	628.731	239.758	275.491	265.912	250.488
22:13:00	25.5																																					1017.28	1089.47	1107.31	1141.6	622.589	594.261	611.445	630.599	236.941	276.931	268.593	251.447
22:14:00	25.5																																					1004.55	1072.23	1096.3	1135.45	614.427	592.112	614.662	622.717	239.128	274.875	263.3	246.991
22:15:00	25.5																																					1008.03	1081.07	1104.38	1143.42	625.875	593.639	609.974	633.487	240.674	275.45	266.935	250.141
22:16:00	25.5																																					1003.77	1074.16	1090.83	1134.47	618.071	590.278	610.898	623.463	236.554	274.757	262.947	250.104
22:17:00	25.5																																					1005.3	1082.53	1098.6	1135.25	618.501	591.307	602.896	628.168	239.449	270.931	268.087	246.585
22:18:00	25.5																																					1010.06	1077.88	1100.86	1139.27	622.649	597.993	613.814	626.936	240	272.996	265.353	252.856
22:19:00	25.5																																					1010.57	1079.62	1102.99	1144.01	623.358	598.308	611.112	626.603	241.294	274.862	263.861	252.241
22:20:00	25.5																																					1006.93	1080.96	1104.05	1137.9	620.623	596.515	612.665	624.376	238.774	273.455	268.395	251.147
22:21:00	25.5																																					1011.87	1075.7	1102.29	1143.66	618.616	592.898	615.044	628.171	239.938	275.567	267.087	250.092
22:22:00	25.5																																					1005.11	1081.78	1099.92	1137.14	623.374	592.036	610.571	622.394	237.908	273.155	269.153	249.276
22:23:00	25.5																																					1014.51	1080.98	1109.85	1135.26	623.072	596.084	614.998	630.738	238.073	271.221	264.876	252.481
22:24:00	25.5																																					1008.82	1088.99	1097.3	1142.97	624.173	588.405	614.348	627.907	236.531	283.014	267.486	248.375
22:25:00	25.5																																					1004.97	1077.43	1104.66	1137.59	619.766	591.706	610.572	630.232	238.591	271.37	267.617	254.429
22:26:00	25.5																																					1006.78	1080.56	1101.09	1131.28	623.303	587.149	610.494	628.663	239.789	273.129	263.478	252.416
22:27:00	25.5																																					1008.07	1073.52	1101.81	1140.59	621.825	592.939	611.191	625.784	239.497	272.132	266.536	247.801
22:28:00	25.5																																					1001.53	1068.73	1091.33	1138.26	615.239	591.526	609.683	622.388	239.005	271.226	263.944	250.595
22:29:00	25.5																																					1005.66	1076.91	1092.39	1133.69	617.028	594.272	606.869	621.837	241.195	271.115	265.169	247.502
22:30:00	25.5																																					1003.6	1090.65	1102.67	1141.28	619.248	597.258	610.551	628.983	238.15	272.791	264.6	251.611
22:31:00	25.5																																					1008.27	1082.6	1097.72	1143.4	616.919	598.071	612.57	624.589	240.513	270.14	263.188	247.154
22:32:00	25.5																																					1013.01	1080.87	1101.34	1136.89	621.169	594.625	608.495	625.344	239.98	274.567	264.628	247.044
22:33:00	25.5																																					1008.21	1077.8	1093.27	1141.24	617.734	589.02	606.979	628.724	238.246	274.517	264.858	252.041
22:34:00	25.5																																					1008.48	1080.31	1098.9	1138.62	618.207	593.144	612.053	626.283	238.162	269.027	263.259	251.129
22:35:00	25.5																																					1004.05	1079.76	1091.27	1146.71	618.16	591.197	607.252	627.529	239.243	272.168	262.792	250.298
22:36:00	25.5																																					1004.4	1082.03	1098.57	1131.77	620.178	591.322	612.227	627.167	238.083	271.387	265.252	251.332
22:37:00	25.5																																					1002.64	1078.29	1098.11	1138.27	621.933	594.503	610.815	625.391	241.594	271.731	264.967	251.417
22:38:00	25.5																																					1011.36	1090.54	1097.4	1144.42	619.285	593.925	610.922	628.648	239.692	279.562	264.379	254.525
22:39:00	25.5																																					1010.11	1078.37	1095.02	1141.94	621.24	596.718	612.044	626.573	238.894	275.045	266.35	251.715
22:40:00	25.5																																					1010.11	1070.26	1099.83	1134.07	617.598	589.975	607.87	627.858	239.72	273.124	263.856	251.536
22:41:00	25.5																																					1013.22	1082.2	1104.82	1137.93	618.436	587.625	614.331	621.869	243.131	271.545	262.566	251.88
22:42:00	25.5																																					1011.67	1084.49	1099.99	1138.2	620.098	594.937	609.776	627.815	240.781	271.668	265.972	251.609
22:43:00	25.5																																					1006.66	1084.89	1093.52	1137.53	621.187	592.942	607.714	629.073	239.678	277.49	262.455	251.509
22:44:00	25.5																																					1004.48	1082.67	1103.82	1135.77	619.327	596.218	607.821	628.519	240.466	270.531	265.9	251.012
22:45:00	25.5																																					1006.64	1077.85	1089.91	1134.05	618.28	590.057	608.378	625.361	239.152	272.457	265.839	245.459
22:46:00	25.5																																					1009.95	1081.24	1099.54	1143.24	617.513	592.488	609.022	624.2	238.43	277.979	264.463	250.526
22:47:00	25.5																																					1005.05	1071.89	1101.77	1128.5	623.025	593.013	604.927	621.976	237.847	270.55	263.064	250.154
22:48:00	25.5																																					1007.44	1078.13	1090.93	1142.38	616.651	588.439	608.354	618.17	240.247	279.577	267.178	248.511
22:49:00	25.5																																					1007.22	1081.62	1101.47	1138.94	617.568	587.323	609.023	624.474	239.041	275.973	267.683	253.105
22:50:00	25.5																																					1005.62	1073.54	1095.35	1134.08	622.348	587.536	609.964	621.509	239.425	275.359	263.713	252.309
22:51:00	25.5																																					1000.18	1079.99	1092.3	1132.12	615.546	585.011	610.067	623.021	238.359	266.569	262.112	250.028
22:52:00	25.5																																					1007.93	1075	1103.17	1134.66	615.155	590.571	610.211	626.689	240.503	276.99	266.203	253.739
22:53:00	25.5																																					1002.64	1072.95	1091.04	1127.51	619.488	585.385	604.728	625.59	238.693	266.335	263.719	249.479
22:54:00	25.5																																					1006.59	1072.05	1096.01	1138.24	617.695	588.814	605.014	620.676	241.053	267.863	266.249	250.66
22:55:00	25.5																																					1003.32	1079.61	1101.98	1145.86	623.29	593.109	612.282	630.689	240.519	283.488	267.024	252.804
22:56:00	25.5																																					1001.63	1076.49	1094.9	1132.88	619.187	589.783	607.93	626.561	240.777	271.545	263.241	247.246
22:57:00	25.5																																					1002.04	1075.07	1093.77	1130.52	618.088	588.602	603.272	626.983	238.478	273.775	268.858	250.248
22:58:00	25.5																																					1008.88	1084	1097.31	1139.8	620.803	588.733	609.222	625.929	240.481	271.366	265.449	250.183
22:59:00	25.5																																					1003.5	1077.92	1096.02	1137.46	614.736	590.985	607.395	626.904	241.884	287.358	265.97	250.839
23:00:00	25.5																																					999.18	1068.74	1088.86	1122.43	612.253	583.265	602.501	621.597	239.649	268.909	261.158	248.268
23:01:00	25.5																																					1006.48	1074.56	1095.72	1135.62	618.427	583.179	612.051	620.348	237.928	266.499	265.115	247.73
23:02:00	25.5																																					1010.54	1081.45	1097.85	1137.74	616.901	593.08	610.215	625.369	240.704	276.443	264.172	250.059
23:03:00	25.5																																					1009.37	1075.39	1096.46	1133.12	615.915	590.594	602.106	626.558	236.75	275.468	265.7	249.89
23:04:00	25.5																																					998.471	1071.24	1095.26	1130.17	616.588	584.917	607.139	620.434	240.456	268.086	262.688	247.543
23:05:00	25.5																																					1004.94	1078.31	1091.02	1134.07	614.203	592.394	605.968	624.059	240.152	277.804	264.22	248.169
23:06:00	25.5																																					1006.65	1068.32	1092.36	1137.87	613.696	588.406	605.777	620.28	241.741	268.989	264.553	250.014
23:07:00	25.5																																					1002.15	1068.01	1092.88	1130.07	615.969	592.295	606.341	624.612	241.43	273.164	264.664	250.263
23:08:00	25.5																																					1007.91	1078.58	1098.23	1140.96	616.293	589.242	608.268	621.647	238.996	272.406	267.223	253.186
23:09:00	25.5																																					1008.99	1075.91	1092.68	1133.66	616.529	588.588	610.31	622.749	238.859	270.398	264.611	249.228
23:10:00	25.5																																					1007.82	1078.97	1103.18	1137.84	615.605	593.355	607.808	622.696	242.869	275.761	265.66	250.662
23:11:00	25.5																																					1003.93	1079.34	1093.04	1137.41	616.41	588.536	605.816	623.566	240.323	276.918	267.736	246.994
23:12:00	25.5																																					1007.31	1066	1088.93	1130.26	614.841	583.534	606.464	620.681	238.159	272.105	262.916	246.83
23:13:00	25.5																																					1003.96	1072.51	1098.69	1137.11	617.86	590.905	607.64	622.59	238.368	275.932	263.356	249.794
23:14:00	25.5																																					1007.79	1078.5	1098.39	1140.93	613.628	587.406	606.626	627.328	237.15	272.755	266.029	247.722
23:15:00	25.5																																					1010.05	1078.37	1095.53	1141.69	619.262	592.654	606.602	624.052	239.359	277.046	265.244	252.058
23:16:00	25.5																																					1004.55	1080.05	1099.01	1132.18	615.024	587.69	606.724	626.417	236.542	267.545	266.034	251.235
23:17:00	25.5																																					1009.21	1074.04	1092.08	1139.19	617.384	590.239	609.336	627.207	243.574	274.528	264.68	252.91
23:18:00	25.5																																					1008.61	1077.33	1094.67	1131.19	614.768	588.612	604.889	624.977	241.006	272.92	268.56	248.639
23:19:00	25.5																																					1011.73	1079.27	1100.43	1136.3	618.61	589.575	607.009	621.928	238.891	274.739	264.052	248.708
23:20:00	25.5																																					1004.22	1082.84	1094.07	1140.98	616.551	586.975	612.081	620.976	240.679	269.574	265.348	247.09
23:21:00	25.5																																					1003.28	1072.36	1094.23	1134.82	618.493	589.084	607.984	625.86	234.88	269.625	264.75	249.5
23:22:00	25.5																																					1014.23	1075.25	1093.15	1136.26	617.508	584.96	610.048	621.608	238.254	275.517	265.775	249.322
23:23:00	25.5																																					1003.43	1072.57	1095.71	1131.42	611.859	582.382	606.63	615.799	237.732	270.475	263.646	249.693
23:24:00	25.5																																					1013.65	1081.4	1098.39	1133.8	617.46	590.568	614.359	625.851	239.187	272.736	268.018	250.115
23:25:00	25.5																																					1006.23	1077.42	1087.8	1136.87	618.399	590.771	611.722	624.012	240.209	280.436	263.993	250.365
23:26:00	25.5																																					1010.83	1079.3	1092.53	1139.06	621.513	591.106	605.838	622.823	240.198	271.584	266.949	253.866
23:27:00	25.5																																					1009.61	1074.82	1083.56	1122.1	610.282	585.985	606.164	615.552	238.819	273.406	262.691	250.563
23:28:00	25.5																																					1003.43	1072.11	1094.97	1132.27	612.502	583.827	604.108	620.155	240.293	265.248	261.382	251.933
23:29:00	25.5																																					1010.15	1079.52	1093.56	1136.86	613.339	588.347	609.89	620.276	237.795	273.903	266.317	251.846
23:30:00	25.5																																					1007.74	1074.2	1091.45	1137.96	621.089	591.282	608.587	623.05	237.925	276.219	265.844	250.001
23:31:00	25.5																																					1007.3	1072.26	1091.56	1134.26	615.997	590.035	606.441	619.579	240.993	271.998	268.435	250.143
23:32:00	25.5																																					1005.38	1071.77	1090.6	1137.33	611.971	589.653	603.987	621.344	237.701	271.632	266.048	249.576
23:33:00	25.5																																					1002.33	1067.42	1095.42	1134.53	613.68	585.493	607.998	622.407	238.902	268.547	263.975	251.958
23:34:00	25.5																																					1014.29	1081.02	1100.25	1134.99	618.054	591.089	611.505	621.497	241.573	277.254	267.13	250.603
23:35:00	25.5																																					1009.98	1081.24	1100.22	1138.87	618.993	589.23	609.858	627.852	242.47	275.259	266.925	249.97
23:36:00	25.5																																					1001.77	1075.93	1094.01	1134.71	614.708	592.558	609.766	620.507	241.248	272.422	266.492	251.123
23:37:00	25.5																																					1015.87	1075.15	1097.34	1136.13	609.73	589.544	603.021	619.938	242.131	270.943	265.937	248.915
23:38:00	25.5																																					1006.68	1078.28	1102.44	1131.42	615.931	593.507	605.819	623.454	240.977	276.204	266.612	249.852
23:39:00	25.5																																					1010.31	1071.52	1094.58	1135.71	613.98	586.525	611.502	620.929	239.927	272.574	264.423	252.912
23:40:00	25.5																																					1005.63	1076.42	1092.01	1134.14	615.342	590.451	609.084	619.871	243.132	271.919	269.37	253.217
23:41:00	25.5																																					995.813	1079.91	1088.25	1138.33	612.756	591.481	606.343	624.15	238.592	275.246	263.684	250.523
23:42:00	25.5																																					1001.64	1080.65	1099.17	1127.88	616.706	587.685	607.115	625.636	236.341	271.182	265.815	252.91
23:43:00	25.5																																					1001.85	1070.56	1092.22	1129.7	615.105	585.965	604.688	623.864	237.955	269.533	265.201	249.507
23:44:00	25.5																																					1003.91	1081.53	1100.15	1143.27	613.285	585.674	604.088	621.55	238.952	276.752	268.553	249.241
23:45:00	25.5																																					1001.6	1067.11	1088.25	1127.39	609.606	586.571	605.944	620.568	240.913	269.278	266.091	250.027
23:46:00	25.5																																					1005.38	1076.05	1093.98	1133.78	615.74	587.956	605.703	621.067	238.776	276.049	267.382	251.002
23:47:00	25.5																																					1014.94	1074.65	1094.55	1135.5	612.817	589.975	607.931	625.665	238.53	274.948	263.893	253.47
23:48:00	25.5																																					1003.28	1079.85	1094.81	1133.49	613.372	589.233	602.919	622.772	241.57	269.519	266.573	252.946
23:49:00	25.5																																					1010.45	1076.9	1091.6	1139.23	614.273	586.254	606.117	621.515	238.714	268.61	263.8	249.355
23:50:00	25.5																																					1004.46	1071.67	1095.34	1132.96	613.292	585.35	608.6	618.014	239.392	272.85	266.422	248.999
23:51:00	25.5																																					1011.53	1080	1093.58	1130.25	609.682	586.419	605.479	625.001	240.062	278.76	266.721	247.654
23:52:00	25.5																																					1006.1	1071.1	1086.44	1127.88	613.271	585.513	602.541	619.433	239.319	271.95	263.903	249.909
23:53:00	25.5																																					1005.39	1078.25	1099.18	1130.19	616.602	586.832	605.207	620.614	239.125	275.77	269.031	253.429
23:54:00	25.5																																					1007.53	1070.88	1091.21	1137.67	612.21	593.843	603.436	622.563	239.68	273.775	267.874	252.709
23:55:00	25.5																																					1006.39	1074.52	1095.91	1133.25	617.198	588.508	604.869	623.661	235.736	269.027	263.358	253.325
23:56:00	25.5																																					1004.51	1078.26	1093.44	1139.77	611.556	591.799	604.931	618.377	236.345	276.618	267.038	249.324
23:57:00	25.5																																					1008.02	1085.15	1102.99	1138.36	619.281	592.223	609.006	626.66	239.828	271.232	269.362	255.227
23:58:00	25.5																																					1002.33	1074.97	1095.09	1126.74	609.751	589.263	606.444	617.969	242.205	275.726	267.439	252.111
23:59:00	25.5																																					1008.12	1071.66	1095.63	1138.11	612.372	585.48	606.285	620.765	240.524	268.662	266.656	248.406
1 day, 0:00:00	25.5																																					1004.25	1087.38	1096.14	1134.99	616.206	586.583	609.152	624.949	237.586	273.09	266.394	249.923
1 day, 0:01:00	25.5																																					1004.74	1070.54	1093.62	1125.72	614.413	586.81	609.563	623.276	240.385	272.296	263.629	252.776
1 day, 0:02:00	25.5																																					1001.53	1077.59	1085.95	1130.48	614.45	584.758	607.088	618.849	242.316	273.292	263.898	250.508
1 day, 0:03:00	25.5																																					1011.12	1082.03	1094.02	1133.13	613.568	583.504	606.82	619.237	238.846	273.819	264.648	254
1 day, 0:04:00	25.5																																					1007.78	1074.06	1098.06	1132.02	611.484	589.265	603.273	621.439	241.372	275.947	264.247	249.989
1 day, 0:05:00	25.5																																					1010.45	1076.9	1092.11	1136.74	619.63	586.599	606.458	620.914	240.55	274.519	267.89	249.685
1 day, 0:06:00	25.5																																					1007.14	1070.93	1087.96	1128.9	611.394	586.942	601.364	620.09	238.319	271.509	263.985	250.549
1 day, 0:07:00	25.5																																					1007.89	1073.15	1089.96	1129.59	613.024	586.926	605.14	614.131	237.975	272.43	267.708	251.741
1 day, 0:08:00	25.5																																					1006.54	1080.1	1091.02	1140.19	614.713	588.905	605.713	625.006	237.077	282.286	267.173	250.328
1 day, 0:09:00	25.5																																					1001.49	1074.46	1088.64	1131.51	615.899	592.795	608.47	623.356	238.687	271.749	267.548	251.818
1 day, 0:10:00	25.5																																					1003.72	1075.53	1093.45	1131.29	611.727	585.905	600.844	616.916	239.715	270.481	265.42	252.314
1 day, 0:11:00	25.5																																					1000.4	1079.91	1093.47	1137.48	615.361	588.858	604.941	619.262	238.981	269.124	266.292	252.445
1 day, 0:12:00	25.5																																					1010.34	1081.01	1092.54	1133.14	609.487	587.288	603.988	621.824	238.721	273.309	264.223	254.792
1 day, 0:13:00	25.5																																					1001.09	1074.81	1096.16	1143.93	619.564	589.994	607.196	620.148	241.029	275.196	263.902	249.142
1 day, 0:14:00	25.5																																					1003.23	1079.51	1096.78	1135.95	610.053	587.407	604.118	619.907	239.995	270.75	266.971	251.26
1 day, 0:15:00	25.5																																					1002.78	1074.33	1092.35	1132.5	616.124	587.985	608.382	622.027	237.471	271.312	266.23	251.146
1 day, 0:16:00	25.5																																					1007.57	1071.22	1095.04	1137.81	611.898	583.183	607.247	612.755	240.641	272.18	267.312	249.227
1 day, 0:17:00	25.5																																					998.772	1073.17	1091.99	1127.73	608.009	585.926	605.494	618.4	236.151	273.638	264.152	250.953
1 day, 0:18:00	25.5																																					1001.83	1079.16	1090.14	1136.41	613.188	587.043	607.273	617.923	241.763	272.853	264.896	252.741
1 day, 0:19:00	25.5																																					1001.85	1066.17	1083.48	1128.63	611.449	584.441	609.089	617.569	243.057	272.295	261.883	250.178
1 day, 0:20:00	25.5																																					1005.37	1087.73	1098.61	1146.02	619.311	591.56	605.232	620.982	237.254	283.738	267.79	255.545
1 day, 0:21:00	25.5																																					1001.07	1070.45	1089.61	1132.8	610.181	587.666	604.034	617.626	237.053	268.391	267.801	250.152
1 day, 0:22:00	25.5																																					1003.12	1063.58	1087.22	1126.6	611.64	580.006	604.837	617.749	238.553	275.848	264.363	252.605
1 day, 0:23:00	25.5																																					999.412	1072.17	1086.36	1126.13	606.964	584.604	604.75	618.543	238.464	273.78	266.346	250.148
1 day, 0:24:00	25.5																																					999.189	1074.7	1086.66	1125.29	614.239	582.555	605.182	621.122	239.045	270.597	265.984	251.029
1 day, 0:25:00	25.5																																					1002.5	1080.53	1093.86	1140.12	608.485	586.489	606.137	617.468	239.196	271.692	268.354	252.351
1 day, 0:26:00	25.5																																					1004.67	1066.55	1080.61	1130.46	610.287	583.656	599.856	612.936	238.818	266.364	262.862	249.056
1 day, 0:27:00	25.5																																					1000.06	1070.91	1086.53	1129.77	614.261	585.83	601.866	620.31	238.358	269.067	264.45	250.734
1 day, 0:28:00	25.5																																					1004.11	1071.84	1093.12	1132.2	614.53	584.598	603.931	621.889	237.121	278.964	265.077	252.497
1 day, 0:29:00	25.5																																					998.973	1066.48	1090.42	1129.48	613.76	581.383	601.554	620.155	238.566	280.821	266.119	250.239
1 day, 0:30:00	25.5																																					1006.4	1076.99	1094.7	1132.62	613.493	587.08	607.458	622.32	237.231	267.72	265.654	253.969
1 day, 0:31:00	25.5																																					1004.47	1077.19	1089.97	1125.37	610.986	586.729	600.662	625.454	239.278	273.575	263.73	249.723
1 day, 0:32:00	25.5																																					1004.24	1071.39	1088.41	1129.67	609.651	584.428	600.636	614.034	236.941	267.493	265.24	251.363
1 day, 0:33:00	25.5																																					1009	1073.3	1099.58	1134.9	613.844	586.866	606.656	618.986	238.953	277.619	264.497	256.312
1 day, 0:34:00	25.5																																					1008.15	1078.45	1094.57	1134.11	611.235	586.947	607.772	614.31	237.714	267.574	264.053	254.374
1 day, 0:35:00	25.5																																					996.645	1066.26	1089.86	1125.9	610.061	579.686	601.39	617.422	236.389	274.935	262.014	250.67
1 day, 0:36:00	25.5																																					1008.51	1073.36	1096.93	1135.69	612.521	583.11	602.53	620.321	238.923	272.423	268.342	252.565
1 day, 0:37:00	25.5																																					1005.89	1074.96	1091.97	1138.39	612.925	584.886	608.922	618.482	238.937	273.499	265.032	253.878
1 day, 0:38:00	25.5																																					1009.44	1079.15	1098.25	1137.03	613.624	587.641	601.742	622.51	241.145	271.505	266.799	253.888
1 day, 0:39:00	25.5																																					998.796	1067.46	1087.21	1126.42	614.11	579.539	598.36	612.298	236.704	276.087	263.531	251
1 day, 0:40:00	25.5																																					1001.07	1065.02	1092.38	1132.43	614.932	584.955	598.983	618.153	236.192	271.515	263.603	251.616
1 day, 0:41:00	25.5																																					1002.17	1075.26	1099.57	1136.1	608.362	586.058	608.374	615.306	239.097	270.884	264.738	251.113
1 day, 0:42:00	25.5																																					1000.8	1069.92	1095.27	1131.09	610.754	585.838	598.228	617.725	241.194	284.859	266.92	248.961
1 day, 0:43:00	25.5																																					1008.27	1078.65	1092.55	1133.72	613.52	580.954	609.29	620.878	237.391	267.404	266.034	252.941
1 day, 0:44:00	25.5																																					1010.21	1072.48	1091.79	1132.86	608.137	586.257	594.977	620.72	235.848	278.892	265.03	252.553
1 day, 0:45:00	25.5																																					998.038	1072.35	1085.57	1131.99	611.293	590.334	600.048	619.741	239.335	270.191	265.318	251.755
1 day, 0:46:00	25.5																																					1002.38	1075.89	1085.15	1124.97	609.599	586.741	598.351	619.61	240.026	276.121	263.864	251.297
1 day, 0:47:00	25.5																																					1001.36	1064.05	1089.28	1125.88	607.222	585.929	600.962	613.221	237.121	267.355	269.16	251.5
1 day, 0:48:00	25.5																																					1000.75	1076.1	1094.44	1129.93	612.231	583.863	600.988	621.639	240.367	274.541	265.128	253.408
1 day, 0:49:00	25.5																																					1001.77	1064.86	1092.18	1126.37	606.979	582.041	599.166	616.017	236.855	265.592	262.984	253.42
1 day, 0:50:00	25.5																																					1002	1063.76	1093.16	1124.11	606.69	575.533	600.587	615.811	237.499	283.386	264.969	249.488
1 day, 0:51:00	25.5																																					1001.04	1074.5	1089.86	1127.38	610.054	585.19	603.858	619.764	240.284	268.162	268.399	249.941
1 day, 0:52:00	25.5																																					1010.95	1075.9	1089.01	1133.86	610.179	580.944	602.281	618.888	239.464	273.233	266.865	253.084
1 day, 0:53:00	25.5																																					1002.54	1072.58	1088.88	1128.78	609.265	584.912	602.723	612.322	236.25	279.948	265.797	251.322
1 day, 0:54:00	25.5																																					1005.36	1078.66	1094	1128.88	609.327	583.354	603.201	618.787	236.123	274.242	264.697	253.664
1 day, 0:55:00	25.5																																					1003.33	1073.41	1092.47	1129.8	611.629	585.895	601.463	618.712	236.066	274.165	267.372	251.347
1 day, 0:56:00	25.5																																					1003.85	1070.1	1092.03	1130.23	611.933	584.436	602.641	617.179	241.741	273.602	267.657	253.457
1 day, 0:57:00	25.5																																					999.431	1071.73	1084.48	1134.31	609.082	583.905	602.565	619.259	239.69	273.237	266.088	252.297
1 day, 0:58:00	25.5																																					1001.08	1066.54	1090.36	1131.18	608.134	582.338	599.301	616.63	236.868	271.665	264.449	252.434
1 day, 0:59:00	25.5																																					1002.81	1075.43	1084.43	1125.75	605.196	584.571	597.703	620.491	240.816	269.881	265.27	251.858
1 day, 1:00:00	25.5																																					1002.96	1074.05	1084.95	1126.13	605.974	578.979	597.701	619.357	239.483	273.489	264.311	250.413
1 day, 1:01:00	25.5																																					1006.59	1079.62	1091.62	1131.24	613.675	582.495	599.916	618.644	239.395	274.031	267.344	251.561
1 day, 1:02:00	25.5																																					997.582	1073.53	1095.6	1126.93	611.412	582.565	603.959	621.655	238.763	264.774	266.46	249.296
1 day, 1:03:00	25.5																																					997.422	1064.74	1086.13	1132.11	605.832	579.81	597.806	612.984	237.877	270.921	266.834	251.717
1 day, 1:04:00	25.5																																					1003.78	1076.14	1086.93	1136.14	606.643	583.307	599.049	617.708	239.335	263.841	263.115	248.711
1 day, 1:05:00	25.5																																					1003.29	1075.66	1089.75	1134.92	612.485	589.059	602.427	618.447	236.016	269.301	265.303	249.265
1 day, 1:06:00	25.5																																					996.995	1070.81	1090.07	1131	605.989	582.931	600.41	616.875	237.835	266.245	265.728	250.008
1 day, 1:07:00	25.5																																					998.473	1078.01	1091.27	1130.51	605.83	581.056	598.656	613.362	240.127	272.334	264.032	251.965
1 day, 1:08:00	25.5																																					1001.72	1070.14	1090.02	1126.19	609.312	580.207	601.033	615.713	239.12	267.441	266.549	247.724
1 day, 1:09:00	25.5																																					1002.9	1071.72	1092.42	1130.77	607.502	577.418	597.521	614.148	236.613	269.85	267.045	250.546
1 day, 1:10:00	25.5																																					992.07	1067.2	1085.74	1125.5	611.749	584.761	597.743	611.537	239.052	271.101	264.444	252.13
1 day, 1:11:00	25.5																																					1001.14	1069.1	1086.8	1128.2	611.49	579.566	601.767	611.751	242.924	272.478	267.627	250.506
1 day, 1:12:00	25.5																																					1003.91	1073.98	1089.73	1125.63	607.839	586.622	600.875	615.297	240.375	264.301	268.23	248.551
1 day, 1:13:00	25.5																																					1006.66	1070.25	1089.41	1130.26	607.365	578.33	598.088	618.337	239.86	272.772	264.503	251.457
1 day, 1:14:00	25.5																																					1001.3	1067.83	1099.26	1129.79	608.233	583.028	601.661	616.098	238.295	268.915	265.46	253.231
1 day, 1:15:00	25.5																																					996.453	1067.81	1087.52	1129.89	604.222	581.34	594.18	617.965	237.131	273.5	264.563	252.085
1 day, 1:16:00	25.5																																					1002.04	1068.59	1090.61	1133.01	613.098	584.71	598.604	615.521	237.222	270.817	268.943	252.304
1 day, 1:17:00	25.5																																					998.513	1072.08	1090.96	1126.3	610.986	578.103	597.557	608.951	237.78	270.543	267.174	249.565
1 day, 1:18:00	25.5																																					994.718	1063.74	1091.2	1128.33	606.676	582.822	599.931	612.421	237.96	270.786	264.481	252.989
1 day, 1:19:00	25.5																																					1002.05	1068.1	1091.44	1132.4	614.317	586.479	603.401	614.513	238.453	277.848	265.256	250.094
1 day, 1:20:00	25.5																																					995.977	1071	1082.45	1129.71	611.151	578.989	599.624	616.942	237.767	268.436	263.712	250.075
1 day, 1:21:00	25.5																																					998.599	1070.23	1086.47	1128.69	604.951	581.693	598.949	618.023	239.211	271.705	265.675	252.01
1 day, 1:22:00	25.5																																					1001.36	1064.07	1084.87	1125.16	603.767	584.546	598.596	613.752	235.121	269.419	264.124	250.024
1 day, 1:23:00	25.5																																					1001.15	1074.13	1087.8	1128.41	603.27	585.731	597.718	615.133	237.122	273.691	266.384	250.442
1 day, 1:24:00	25.5																																					1002.08	1071.19	1092.42	1125.35	606.042	580.268	594.989	618.005	237.155	267.483	266.255	250.789
1 day, 1:25:00	25.5																																					1008.32	1074.49	1096.11	1138.85	608.312	585.524	599.785	614.285	242.45	278.575	266.848	253.794
1 day, 1:26:00	25.5																																					1008.24	1075.74	1088.76	1138.73	608.728	584.028	596.596	617.237	241.517	267.371	264.406	253.096
1 day, 1:27:00	25.5																																					997.825	1077.29	1090.75	1140.81	605.122	581.391	596.935	619.474	239.656	273.963	269.818	250.65
1 day, 1:28:00	25.5																																					1002.65	1070.56	1086.83	1122.53	609.733	583.246	597.016	613.159	238.734	267.943	266.791	254.227
1 day, 1:29:00	25.5																																					997.222	1070.6	1092.93	1130.14	605.983	581.299	604.943	614.264	237.643	269.451	266.892	252.542
1 day, 1:30:00	25.5																																					1007.29	1079.64	1092.47	1136.43	610.046	584.942	602.951	610.39	238.158	275.1	265.157	252.598
1 day, 1:31:00	25.5																																					1001.14	1068.78	1093.56	1128.13	606.621	579.931	590.393	615.204	239.315	265.5	263.677	251.363
1 day, 1:32:00	25.5																																					1001.76	1074.9	1094.55	1139.72	608.624	581.304	599.168	620.458	238.953	271.16	267.467	252.717
1 day, 1:33:00	25.5																																					1004.56	1069.13	1092.43	1131.36	607.412	581.549	600.918	617.387	237.488	265.242	266.765	248.931
1 day, 1:34:00	25.5																																					999.972	1064.73	1087.35	1121.41	608.96	573.386	594.892	611.133	236.537	264.29	264.082	251.714
1 day, 1:35:00	25.5																																					994.497	1073.57	1090.46	1126.95	601.885	581.49	600.887	610.826	236.495	266.362	265.253	251.663
1 day, 1:36:00	25.5																																					1000.7	1073.85	1094.59	1131.98	607.761	581.234	600.975	614.642	240.666	267.569	267.937	254.939
1 day, 1:37:00	25.5																																					997.576	1062.38	1083.02	1124.65	600.729	579.361	596.507	612.729	237.251	265.987	262.79	249.069
1 day, 1:38:00	25.5																																					1007.37	1072.56	1096.32	1132.38	609.462	581.16	598.985	610.045	238.186	266.878	267.881	249.453
1 day, 1:39:00	25.5																																					993.07	1071.91	1082.97	1128.97	607.875	583.098	598.51	616.922	236.639	267.212	264.474	252.428
1 day, 1:40:00	25.5																																					1000.2	1072.56	1083.2	1127.71	605.839	581.186	599.479	616.47	236.979	267.933	265.259	250.071
1 day, 1:41:00	25.5																																					994.56	1061.92	1084.71	1130.12	599.887	581.5	598.246	610.676	238.294	274.261	266.93	252.156
1 day, 1:42:00	25.5																																					1000.58	1069.34	1092.48	1126.71	605.486	583.259	600.023	619.019	236.819	276.624	264.192	253.367
1 day, 1:43:00	25.5																																					1001.18	1065.67	1086.24	1125.99	606.77	577.953	594.289	612.077	236.495	264.658	263.7	254.358
1 day, 1:44:00	25.5																																					996.028	1069.61	1090.26	1131.47	606.742	579.608	597.305	611.467	238.694	264.673	266.111	250.579
1 day, 1:45:00	25.5																																					1004.99	1074.18	1089.37	1137.21	604.859	582.435	600.083	616.083	240.437	264.401	263.431	251.472
1 day, 1:46:00	25.5																																					998.426	1065.42	1089.88	1123.16	604.402	579.728	595.992	608.334	236.689	266.882	265.278	254.58
1 day, 1:47:00	25.5																																					998.894	1070.11	1083.59	1126.36	603.604	580.916	594.748	609.888	235.753	265.009	266.681	250.633
1 day, 1:48:00	25.5																																					999.538	1065.71	1089.08	1125.41	606.178	582.068	597.618	615.276	237.694	264.567	267.387	248.166
1 day, 1:49:00	25.5																																					1003.03	1070.7	1090.06	1127.5	606.699	583.793	597.996	613.99	237.246	269.578	267.333	250.796
1 day, 1:50:00	25.5																																					1001.11	1069.46	1087.71	1131.05	606.423	583.888	595.802	618.119	239.78	274.444	266.117	253.641
1 day, 1:51:00	25.5																																					1001.42	1061.99	1086.4	1125.25	607.271	583.335	596.745	610.638	237.048	269.036	266.904	245.55
1 day, 1:52:00	25.5																																					1002.27	1074.14	1092.85	1130.26	608.998	579.295	594.998	610.491	239.145	271.528	266.943	252.027
1 day, 1:53:00	25.5																																					999.885	1072.1	1083.07	1129.04	608.98	581.96	594.124	616.517	237.579	264.261	265.887	249.644
1 day, 1:54:00	25.5																																					997.074	1069.89	1089.61	1121.13	610.708	580.173	594.932	609.594	237.506	272.432	266.049	252.898
1 day, 1:55:00	25.5																																					989.579	1067.2	1089.08	1124.31	598.909	579.717	596.986	615.544	236.625	271.61	265.443	252.562
1 day, 1:56:00	25.5																																					992.658	1069.76	1086.87	1127.83	605.592	586.838	599.931	612.316	238.048	270.321	264.859	256.462
1 day, 1:57:00	25.5																																					1001.62	1063.53	1088.66	1121.37	606.827	582.229	593.809	613.199	239.837	264.384	265.72	252.742
1 day, 1:58:00	25.5																																					1000.05	1062.42	1081.46	1129.34	607.086	573.414	595.57	613.118	236.322	273.711	264.569	249.228
1 day, 1:59:00	25.5																																					1001.97	1066.47	1088.66	1126.84	603.514	579.206	597.963	617.019	237.364	261.63	267.672	251.211
1 day, 2:00:00	25.5																																					995.113	1062.58	1083.12	1121.99	602.323	579.016	592.479	610.307	240.302	272.829	264.052	253.839
1 day, 2:01:00	25.5																																					992.557	1063.87	1090.63	1119.49	602.326	579.849	596.364	607.102	238.89	261.431	261.535	250.978
1 day, 2:02:00	25.5																																					996.734	1073.31	1084.03	1123.91	599.442	583.973	597.575	613.467	236.929	269.452	264.891	250.843
1 day, 2:03:00	25.5																																					998.381	1061.54	1077.62	1126.91	602.88	581.892	593.968	608.552	237.884	264.998	263.953	252.953
1 day, 2:04:00	25.5																																					1001.19	1070.5	1084.2	1129.35	608.202	578.317	591.81	613.599	237.654	275.478	264.385	251.533
1 day, 2:05:00	25.5																																					999.634	1071.29	1079.47	1124.92	603.799	575.279	594.119	606.091	238.507	261.356	263.347	250.551
1 day, 2:06:00	25.5																																					1004.7	1068.44	1087.81	1131.41	604.713	582.252	595.694	608.317	240.361	271.97	265.06	251.24
1 day, 2:07:00	25.5																																					999.757	1064.39	1082.69	1124.3	606.623	579.48	596.293	610.393	237.919	265.779	264.356	250.019
1 day, 2:08:00	25.5																																					1003.13	1067.6	1090.91	1131.15	604.625	577.523	597.392	613.615	238.855	269.925	266.942	252.539
1 day, 2:09:00	25.5																																					1003.72	1070.39	1087.27	1131.99	603.881	580.544	594.208	611.425	237.251	264.726	269.677	252.123
1 day, 2:10:00	25.5																																					999.831	1069.33	1090.43	1129.56	605.14	582.61	594.012	613.587	237.402	267.133	263.283	253.355
1 day, 2:11:00	25.5																																					1011.21	1080.06	1090.76	1121.46	609.796	580.367	599.855	608.187	240.212	268.63	269.509	257.988
1 day, 2:12:00	25.5																																					999.113	1071.28	1088.34	1128.14	605.507	581.845	597.101	612.789	236.374	271.719	265.361	252.83
1 day, 2:13:00	25.5																																					1001.52	1074.23	1092.44	1128.82	601.905	578.164	597.887	614.644	238.962	263.128	268.651	250.102
1 day, 2:14:00	25.5																																					999.601	1068.76	1082.5	1126.77	604.139	581.01	594.693	612.977	238.806	275.361	267.811	251.334
1 day, 2:15:00	25.5																																					999.555	1075.2	1094.92	1130.04	605.371	583.211	595.571	610.126	236.572	264.019	267.493	254.753
1 day, 2:16:00	25.5																																					999.514	1069.44	1084.34	1125.71	604.474	581.699	593.87	611.725	234.974	269.665	263.364	255.515
1 day, 2:17:00	25.5																																					1003.2	1068.47	1085.55	1122.03	602.59	573.8	600.718	610.745	238.748	260.391	265.824	251.032
1 day, 2:18:00	25.5																																					996.848	1066.72	1086.75	1132.27	602.139	574.317	593.313	605.321	238.727	267.252	268.52	250.627
1 day, 2:19:00	25.5																																					992.934	1069.5	1082.68	1123.41	609.685	574.375	593.654	611.24	235.991	259.958	265.063	252.167
1 day, 2:20:00	25.5																																					1003.77	1067.3	1085.03	1115.55	604.74	576.096	593.803	612.032	237.973	269.132	267.773	251.991
1 day, 2:21:00	25.5																																					998.556	1066.81	1088.45	1123.21	597.859	575.978	595.06	605.556	236.356	268.025	266.476	253.296
1 day, 2:22:00	25.5																																					999.558	1072.85	1087.62	1132.71	601.853	577.826	596.52	613.754	238.756	265.03	265.728	253.567
1 day, 2:23:00	25.5																																					997.628	1064.46	1085.46	1116.79	604.669	575.19	592.359	610.096	234.527	272.813	263.495	251.197
1 day, 2:24:00	25.5																																					999.051	1070.94	1089.9	1119.02	604.324	576.456	595.2	606.658	239.586	268.666	263.404	252.222
1 day, 2:25:00	25.5																																					1000.31	1069.41	1085.69	1129.58	604.401	576.084	593.527	610.239	241.99	270.518	269.044	252.722
1 day, 2:26:00	25.5																																					999.05	1063.9	1084.53	1124.59	606.095	580.786	593.377	612.094	238.164	260.942	262.898	252.521
1 day, 2:27:00	25.5																																					999.943	1064.26	1086.48	1130.59	603.115	571.496	599.183	606.632	235.424	273.291	265.82	251.956
1 day, 2:28:00	25.5																																					1007.24	1069.72	1091.84	1124.06	603.627	584.637	596.578	615.027	238.125	267.924	267.83	251.247
1 day, 2:29:00	25.5																																					1005.55	1074.78	1089.42	1131.69	600.194	580.742	593.217	613.565	238.457	264.805	267.056	251.382
1 day, 2:30:00	25.5																																					996.217	1066.48	1081.71	1124.89	600.747	576.704	591.041	609.753	237.432	270.351	266.398	249.166
1 day, 2:31:00	25.5																																					997.124	1061.45	1087.31	1118.79	602.967	572.46	593.559	603.381	236.137	263.943	268.181	250.065
1 day, 2:32:00	25.5																																					998.091	1066.97	1082.65	1115.97	600.947	573.787	592.517	612.123	235.319	269.898	262.463	250.494
1 day, 2:33:00	25.5																																					1003.9	1077.95	1091.78	1131.32	604.02	578.772	597.568	614.27	236.514	265.484	264.643	253.816
1 day, 2:34:00	25.5																																					991.771	1062.84	1082.48	1121.79	598.119	579.528	593.108	610.357	234.121	266.248	264.215	255.467
1 day, 2:35:00	25.5																																					996.653	1065.18	1083.19	1117.04	605.872	575.132	595.159	607.915	235.389	264.759	264.406	251.935
1 day, 2:36:00	25.5																																					993.741	1064.6	1085.3	1125.74	595.811	576.494	595.03	611.494	236.554	267.91	265.507	252.929
1 day, 2:37:00	25.5																																					990.422	1063.69	1083.23	1126.78	594.903	575.338	593.484	609.753	235.315	261.986	264.348	253.798
1 day, 2:38:00	25.5																																					997.767	1064.67	1088.23	1123.65	603.808	572.273	595.122	609.598	241.41	269.592	267.216	253.587
1 day, 2:39:00	25.5																																					996.563	1060.56	1087.44	1127.48	597.767	577.372	595.489	611.299	236.706	267.191	264.705	250.387
1 day, 2:40:00	25.5																																					997.913	1077.16	1089.93	1131.14	606.51	575.174	595.715	604.523	236.165	267.647	265.104	255.341
1 day, 2:41:00	25.5																																					992.379	1066.4	1079.91	1126.87	600.689	579.12	593.969	606.51	236.421	263.174	268.134	253.555
1 day, 2:42:00	25.5																																					993.489	1062.02	1090.76	1122.77	599.89	574.53	589.498	609.966	234.34	266.28	261.74	252.423
1 day, 2:43:00	25.5																																					996.154	1064.12	1080.18	1123.79	602.757	582.014	589.672	606.331	235.744	267.526	264.184	251.816
1 day, 2:44:00	25.5																																					996.506	1065.38	1085.31	1122.92	600.517	578.294	589.988	606.433	237.698	263.454	261.801	249.421
1 day, 2:45:00	25.5																																					995.909	1069.05	1092.49	1119.26	600.851	571.289	591.093	606.152	238.404	269.898	265.92	250.603
1 day, 2:46:00	25.5																																					995.582	1056.35	1088.3	1112.44	599.7	577.129	591.454	603.008	236.467	267.602	262.564	250.831
1 day, 2:47:00	25.5																																					996.795	1072.26	1082.88	1124.45	598.788	576.715	592.259	608.806	236.938	267.861	264.768	252.194
1 day, 2:48:00	25.5																																					1001.14	1062.56	1084.31	1130.39	600.162	584.836	595.531	609.987	239.556	267.631	265.671	252.667
1 day, 2:49:00	25.5																																					998.283	1064.39	1087.15	1120.29	596.367	576.48	594.807	610.957	234.855	263.371	262.471	250.793
1 day, 2:50:00	25.5																																					994.833	1064.74	1084.06	1123.73	594.115	579.627	589.406	605.711	237.288	269.173	263.197	251.7
1 day, 2:51:00	25.5																																					999.092	1065.69	1087.35	1130.44	604.733	577.833	595.222	611.228	239.854	261.817	264.161	253.565
1 day, 2:52:00	25.5																																					995.655	1060.59	1083.09	1123.01	602.734	579.759	591.304	606	239.129	272.177	267.532	254.195
1 day, 2:53:00	25.5																																					998.181	1071.52	1084.79	1127.37	602.703	579.206	591.451	609.345	235.932	263.76	263.667	251.177
1 day, 2:54:00	25.5																																					999.386	1070.24	1084.67	1129.96	599.705	577.164	590.88	607.587	236.96	270.745	263.681	254.721
1 day, 2:55:00	25.5																																					1000.06	1062.55	1082.13	1126.96	606.088	575.971	591.389	607.662	238.014	272.74	267.214	250.714
1 day, 2:56:00	25.5																																					989.683	1063.95	1081.58	1127.36	600.237	573.794	593.32	606.793	236.578	260.467	264.892	253.416
1 day, 2:57:00	25.5																																					1001.75	1065.57	1080.44	1121.25	601.337	577.533	593.21	605.917	236.222	270.191	265.955	252.776
1 day, 2:58:00	25.5																																					994.195	1062.29	1081.64	1124.5	600.466	576.583	589.044	601.615	234.916	260.372	262.952	251.519
1 day, 2:59:00	25.5																																					998.978	1066.71	1088.09	1117.34	600.444	572.718	593.733	604.883	240.541	269.902	262.413	250.97
1 day, 3:00:00	25.5																																					996.749	1065.83	1085.02	1125.36	596.724	578.195	591.639	607.239	233.371	262.017	262.61	250.886
1 day, 3:01:00	25.5																																					996.467	1071.96	1081.24	1123.38	598.449	573.827	591.295	614.01	237.144	263.545	264.535	255.063
1 day, 3:02:00	25.5																																					999.95	1068.72	1088.69	1129.82	601.452	577.267	594.675	613.916	235.908	269.146	266.165	255.633
1 day, 3:03:00	25.5																																					997.099	1058.58	1078.19	1120.23	606.902	573.723	592.192	603.367	236.575	264.525	266.984	251.32
1 day, 3:04:00	25.5																																					993.435	1060.53	1085.58	1120.8	600.25	571.94	592.62	603.731	238.625	267.181	268.315	254.145
1 day, 3:05:00	25.5																																					999.289	1057.24	1087.02	1124.09	601.984	575.145	588.383	607.641	238.162	262.291	266.513	252.787
1 day, 3:06:00	25.5																																					993.695	1069.03	1080.9	1121.66	595.43	580.42	588.231	603.383	237.077	264.914	266.224	253.794
1 day, 3:07:00	25.5																																					999.587	1066.7	1076.33	1118.65	600.5	574.834	590.91	612.475	235.373	262.287	262.915	254.241
1 day, 3:08:00	25.5																																					995.213	1067.17	1076.18	1118.87	598.138	573.701	590.693	608.616	240.739	262.945	266.845	254.953
1 day, 3:09:00	25.5																																					995.944	1061.02	1078.04	1121.53	590.97	570.57	589.732	600.919	236.315	265.844	261.966	253.845
1 day, 3:10:00	25.5																																					993.147	1055.33	1082.72	1118.76	601.122	575.39	582.392	601.211	234.935	263.886	264.578	250.41
1 day, 3:11:00	25.5																																					995.248	1066.62	1084.51	1121.48	597.189	574.269	585.563	605.57	235.818	265.048	267.857	253.605
1 day, 3:12:00	25.5																																					993.98	1067.46	1078.98	1122.09	601.162	576.704	588.353	606.244	234.458	271.055	265.704	250.177
1 day, 3:13:00	25.5																																					995.526	1064.99	1088.69	1121.58	601.564	570.392	590.66	606.624	236.932	271.376	266.527	253.878
1 day, 3:14:00	25.5																																					996.504	1065.97	1083.73	1121.13	596.633	572.342	593.628	605.854	234.745	270.41	259.145	251.652
1 day, 3:15:00	25.5																																					995.262	1068.86	1090.47	1128.32	602.465	578.542	592.377	606.086	234.52	264.394	265.013	253.423
1 day, 3:16:00	25.5																																					995.448	1063.06	1086.89	1125.23	598.659	575.225	588.25	608.645	236.061	262.059	264.716	252.309
1 day, 3:17:00	25.5																																					991.623	1063.16	1084.23	1125.3	599.882	573.169	585.651	606.502	236.635	259.841	264.035	252.256
1 day, 3:18:00	25.5																																					997.723	1068.78	1085.73	1119.65	597.099	573.576	592.636	604.8	237.506	264.768	261.882	252.658
1 day, 3:19:00	25.5																																					984.491	1057.57	1088.63	1113.68	601.646	568.684	591.179	599.732	233.609	268.562	260.785	252.136
1 day, 3:20:00	25.5																																					994.192	1057.61	1075.74	1115.86	593.657	571.847	588.498	606.82	234.359	257.007	264.321	252.029
1 day, 3:21:00	25.5																																					989.66	1059.57	1082.13	1116	597.694	575.91	588.09	602.349	234.541	264.441	263.271	250.388
1 day, 3:22:00	25.5																																					990.964	1067.51	1085.46	1119.04	600.425	574.833	581.863	603.275	237.676	262.336	263.92	250.758
1 day, 3:23:00	25.5																																					999.949	1069.54	1083.27	1126.9	596.576	572.376	591.8	611.663	235.471	266.327	263.62	254.264
1 day, 3:24:00	25.5																																					988.555	1059.35	1081.03	1115.58	595.27	570.213	583.756	599.171	232.084	259.073	264.553	251.472
1 day, 3:25:00	25.5																																					995.843	1058.63	1077.61	1119.36	595.79	569.886	588.16	600.584	235.081	264.616	262.44	252.608
1 day, 3:26:00	25.5																																					987.17	1062.42	1079.16	1114.52	595.048	564.77	588.31	600.302	232.259	266.446	265.126	252.432
1 day, 3:27:00	25.5																																					998.114	1063.91	1085.09	1125.8	598.091	572.474	589.174	603.629	235.013	267.068	261.423	250.384
1 day, 3:28:00	25.5																																					997.443	1068.56	1088.84	1128.86	601.761	573.088	588.833	604.072	235.51	270.193	267.325	254.928
1 day, 3:29:00	25.5																																					992.851	1058.04	1080.24	1123.51	594.491	573.889	586.914	604.705	234.17	265.513	263.801	253.788
1 day, 3:30:00	25.5																																					997.813	1067.72	1088.92	1121.17	595.203	573.435	589.923	605.286	235.982	271.981	264.87	253.302
1 day, 3:31:00	25.5																																					992.827	1057.81	1077.83	1124.77	598.828	569.841	585.553	601.864	236.994	257.539	265.54	250.702
1 day, 3:32:00	25.5																																					998.777	1066.21	1088.18	1126.74	600.177	574.933	591.17	605.832	233.798	270.768	267.537	254.475
1 day, 3:33:00	25.5																																					995.675	1060.84	1082.93	1124.33	599.314	576.881	592.139	605.713	235.693	258.655	266.505	250.384
1 day, 3:34:00	25.5																																					994.527	1060.81	1074.43	1121.53	594.262	570.594	586.823	601.419	237.504	268.104	266.181	255.956
1 day, 3:35:00	25.5																																					998.141	1058.56	1087.23	1116.88	598.669	571.268	590.565	600.639	236.889	258.717	261.828	251.356
1 day, 3:36:00	25.5																																					997.059	1066.62	1080.72	1125.25	595.297	575.481	588.405	604.581	233.033	261.84	263.113	253.232
1 day, 3:37:00	25.5																																					994.381	1061.16	1079.57	1116.34	595.423	571.184	590.48	603.345	233.422	262.917	265.733	251.749
1 day, 3:38:00	25.5																																					997.634	1063.72	1082.79	1126.34	600.961	569.485	588.936	597.378	238.61	266.291	265.653	252.587
1 day, 3:39:00	25.5																																					997.999	1067.37	1081.49	1121.71	596.519	570.027	590.913	605.607	234.108	267.71	265.922	252.843
1 day, 3:40:00	25.5																																					1000.72	1067.02	1084.11	1117.6	597.006	573.449	585.694	603.865	235.659	260.986	264.333	252.057
1 day, 3:41:00	25.5																																					995.018	1063.78	1078.92	1117.66	596.307	573.779	587.576	601.927	234.718	269.511	265.706	251.439
1 day, 3:42:00	25.5																																					988.95	1061.37	1084.41	1120.04	592.95	575.169	588.079	604.767	233.566	257.815	260.077	250.747
1 day, 3:43:00	25.5																																					991.679	1058.03	1075.32	1121.79	594.359	571.862	584.408	604.929	235.23	258.796	263.385	252.283
1 day, 3:44:00	25.5																																					990.589	1056.97	1076.98	1115.84	598.233	565.376	585.12	599.119	232.554	266.456	261.352	250.359
1 day, 3:45:00	25.5																																					992.867	1068.85	1089.7	1127.58	596.024	572.217	583.572	601.085	233.378	264.897	264.336	250.632
1 day, 3:46:00	25.5																																					987.224	1063.66	1080.69	1119.73	592.052	570.051	579.878	603.915	235.159	261.752	262.133	254.412
1 day, 3:47:00	25.5																																					999.628	1058.33	1088.56	1127.1	598.207	573.828	587.386	600.529	234.723	266.618	263.004	248.147
1 day, 3:48:00	25.5																																					988.874	1067.76	1082.07	1125.34	592.57	568.636	590.674	604.622	236.191	269.794	265.095	250.097
1 day, 3:49:00	25.5																																					997.034	1065.14	1083.34	1119.9	591.34	569.544	582.433	599.785	236.829	263.812	267.804	249.815
1 day, 3:50:00	25.5																																					995.217	1063.74	1078.06	1117.51	593.611	567.607	581.713	600.798	235.992	263.044	266.555	249.338
1 day, 3:51:00	25.5																																					998.286	1067.33	1085.25	1122.76	595.875	572.817	586.748	599.419	231.547	263.785	263.296	255.264
1 day, 3:52:00	25.5																																					987.615	1054.02	1078.06	1112.47	591.023	570.109	586.114	601.573	232.702	255.435	260.732	250.963
1 day, 3:53:00	25.5																																					1000.54	1064.18	1080.62	1123.52	595.33	567.08	586.086	600.624	234.464	269.774	264.48	252.567
1 day, 3:54:00	25.5																																					987.039	1057.35	1080.39	1115.81	593.179	568.245	584.479	597.446	233.318	256.372	262.128	254.189
1 day, 3:55:00	25.5																																					996.06	1056.38	1077.99	1119.07	594.279	568.603	583.123	603.964	237.551	263.266	263.805	250.028
1 day, 3:56:00	25.5																																					989.863	1067.17	1081.62	1120.41	588.959	566.095	584.863	605.283	234.831	257.636	265.318	252.803
1 day, 3:57:00	25.5																																					986.268	1060.96	1077.99	1115.1	595.993	569.509	582.367	601.292	231.413	263.097	262.908	250.809
1 day, 3:58:00	25.5																																					988.142	1060.94	1081.19	1118.82	592.691	572.401	583.752	599.147	234.294	257.866	264.831	254.181
1 day, 3:59:00	25.5																																					994.762	1057.01	1069.1	1108.76	595.721	567.091	584.113	602.178	231.433	264.679	264.321	255.911
1 day, 4:00:00	25.5																																					999.569	1064.58	1083.16	1121.01	595.582	570.905	587.302	597.455	235.537	256.791	265.407	252.26
1 day, 4:01:00	25.5																																					996.421	1062.58	1082.82	1119.96	596.087	573.812	591.933	601.474	234.69	265.096	264.311	254.324
1 day, 4:02:00	25.5																																					988.671	1064.16	1082.73	1122.76	592.28	576.589	587.846	599.615	234.079	258.657	264.146	254.16
1 day, 4:03:00	25.5																																					986.347	1059.88	1082.19	1118.78	595.147	568.915	583.986	602.833	234.777	263.827	264.668	254.611
1 day, 4:04:00	25.5																																					989.28	1063.71	1071.9	1119.26	590.341	565.756	584.198	602.749	233.786	269.308	264.497	251.76
1 day, 4:05:00	25.5																																					995.207	1062.48	1075.84	1114.61	591.299	572.473	584.069	602.462	233.881	257.97	264.203	252.994
1 day, 4:06:00	25.5																																					988.56	1060.89	1079.56	1116	590.751	575.758	589.886	597.567	235.684	263.171	260.26	252.593
1 day, 4:07:00	25.5																																					989.679	1054.85	1079.35	1113.5	588.99	565.411	582.95	599.695	234.633	255.775	264.69	251.354
1 day, 4:08:00	25.5																																					992.513	1056.45	1069.91	1113.41	592.112	568.94	586.255	599.421	235.117	261.892	263.98	251.993
1 day, 4:09:00	25.5																																					995.224	1069.23	1081.57	1121.84	591.309	570.659	586.347	601.998	235.512	257.386	261.653	250.746
1 day, 4:10:00	25.5																																					991.636	1059.7	1073.2	1117.28	591.694	569.598	583.946	598.232	234.866	260.76	265.724	255.266
1 day, 4:11:00	25.5																																					988.699	1066.35	1082.94	1122.56	599.199	567.728	585.672	602.112	234.851	255.583	261.834	254.162
1 day, 4:12:00	25.5																																					992.687	1055.51	1078.23	1108.02	594.253	571.145	584.224	597.025	234.81	263.291	264.622	252.51
1 day, 4:13:00	25.5																																					990.254	1060.02	1078.3	1116.59	591.947	572.181	583.873	599.993	234.596	254.88	261.655	255.878
1 day, 4:14:00	25.5																																					987.806	1052.13	1074.87	1116.22	595.429	565.003	583.127	601.513	231.327	258.091	263.531	247.055
1 day, 4:15:00	25.5																																					994.799	1060.08	1087.94	1121.86	593.754	572.935	588.785	601.789	234.564	260.999	262.216	252.011
1 day, 4:16:00	25.5																																					992.277	1062.44	1081.81	1112.97	596.487	570.482	585.249	599.083	232.837	264.398	262.509	254.201
1 day, 4:17:00	25.5																																					997.125	1055.75	1075.98	1119.24	594.621	571.812	587.818	599.203	234.794	257.544	264.11	256.976
1 day, 4:18:00	25.5																																					991.052	1060.94	1079.96	1120.29	594.561	568.099	587.279	598.241	232.112	272.037	263.951	253.074
1 day, 4:19:00	25.5																																					994.367	1059.4	1075.71	1116.89	592.459	567.576	582.264	598.425	234.168	261.359	266.484	252.735
1 day, 4:20:00	25.5																																					993.473	1055.71	1076.81	1114.99	589.59	569.574	580.848	601.447	230.865	270.828	262.488	254.839
1 day, 4:21:00	25.5																																					991.78	1061.44	1085.33	1111.26	590.63	566.954	581.887	599.153	232.761	257.305	264.063	256.71
1 day, 4:22:00	25.5																																					994.498	1059.57	1090.23	1114.17	593.581	573.55	584.449	599.587	233.507	269.283	263.872	255.871
1 day, 4:23:00	25.5																																					988.809	1062.49	1081.86	1118.56	591.395	564.851	583.844	599.13	232.155	263.294	260.953	254.232
1 day, 4:24:00	25.5																																					988.273	1068.33	1074.52	1122.07	588.431	566.693	586.555	599.367	233.679	266.918	263.455	251.738
1 day, 4:25:00	25.5																																					991.7	1057.81	1080.03	1112.28	590.455	570.114	585.777	594.463	235.871	260.619	263.798	250.144
1 day, 4:26:00	25.5																																					984.875	1054.98	1074.23	1112.92	589.354	565.742	584.578	596.783	234.717	264.607	261.397	253.925
1 day, 4:27:00	25.5																																					993.78	1064	1080.03	1114.96	587.38	563.213	581.89	596.259	232.888	266.52	260.502	254.624
1 day, 4:28:00	25.5																																					980.849	1059.62	1076.37	1117.97	600.655	569.696	582.546	602.653	234.26	255.707	263.435	253.412
1 day, 4:29:00	25.5																																					992.187	1065.56	1077.78	1112.22	593.494	571.128	582.238	601.881	235.24	262.465	262.462	253.306
1 day, 4:30:00	25.5																																					989.598	1055.39	1072.32	1111.88	587.573	561.248	582.37	592.661	234.444	257.434	259.358	251.784
1 day, 4:31:00	25.5																																					989.643	1055.36	1071.44	1107.11	591.801	568.008	582.043	590.762	230.987	264.878	261.678	249.144
1 day, 4:32:00	25.5																																					982.215	1062.15	1073.21	1116.4	589.717	570.213	580.539	599.981	232.453	252.974	264.333	251.588
1 day, 4:33:00	25.5																																					991.61	1055.54	1071.47	1115.52	590.761	569.17	584.838	599.062	231.666	259.009	261.545	251.97
1 day, 4:34:00	25.5																																					993.332	1058.6	1070.9	1113.43	592.283	568.732	582.839	597.813	236.779	259.285	262.674	249.71
1 day, 4:35:00	25.5																																					985.06	1053.67	1076.49	1108.39	588.723	565.428	584.393	597.743	230.181	262.499	258.867	252.031
1 day, 4:36:00	25.5																																					982.571	1069.59	1073.63	1111.58	596.619	566.742	578.944	597.694	233.715	260.298	264.244	251.652
1 day, 4:37:00	25.5																																					991.111	1062.03	1073.21	1115.07	591.164	568.162	580.272	597.078	232.053	253.669	264.517	252.895
1 day, 4:38:00	25.5																																					992.888	1063.39	1074.93	1109.73	593.041	565.846	583.674	597.144	234.576	268.384	262.524	253.184
1 day, 4:39:00	25.5																																					991.349	1057.53	1082.48	1118.33	591.427	562.058	582.508	599.111	235.153	261.81	264.524	252.131
1 day, 4:40:00	25.5																																					988.154	1047	1066.77	1110.17	589.479	556.392	575.922	592.763	228.527	254.499	261.652	250.869
1 day, 4:41:00	25.5																																					988.149	1067.18	1081.12	1116.62	586.423	570.042	582.445	598.31	233.661	260.867	261.716	252.885
1 day, 4:42:00	25.5																																					980.101	1053.3	1075.76	1117.13	584.687	569.162	580.955	589.734	233.481	259.198	260.639	255.268
1 day, 4:43:00	25.5																																					987.303	1055.28	1071.61	1111.56	588.525	563.853	586.405	592.59	229.268	252.498	264.898	255.53
1 day, 4:44:00	25.5																																					992.69	1055.28	1079.56	1120.8	594.414	569.206	585.212	599.332	236.77	265.312	262.493	253.206
1 day, 4:45:00	25.5																																					987.978	1050.55	1073.13	1111.9	583.79	559.027	582.156	595.012	232.742	254.377	263.996	252.528
1 day, 4:46:00	25.5																																					994.43	1058.85	1083.14	1122.49	589.008	568.981	582.309	594.645	233.137	260.579	263.044	257.349
1 day, 4:47:00	25.5																																					986.019	1056	1076.38	1115.47	589.554	568.767	581.405	594.72	231.288	261.366	262.736	252.338
1 day, 4:48:00	25.5																																					987.66	1055.33	1075.69	1114.08	590.249	566.49	581.591	596.273	232.387	257.168	259.812	251.669
1 day, 4:49:00	25.5																																					990.276	1055.47	1081.02	1110.88	588.833	570.397	574.677	595.575	233.18	262.633	262.024	250.723
1 day, 4:50:00	25.5																																					988.105	1057.45	1073.17	1120.17	587.831	565.977	585.551	598.774	231.749	269.217	260.639	254.393
1 day, 4:51:00	25.5																																					984.245	1049	1074.22	1110.23	585.869	558.134	580.641	594.237	232.743	259.04	265.023	252.869
1 day, 4:52:00	25.5																																					988.442	1048.91	1070.81	1111.2	587.132	562.387	583.474	596.718	233.059	264.555	260.735	251.716
1 day, 4:53:00	25.5																																					990.145	1050.35	1073.6	1106.79	585.64	561.913	578.86	596.246	233.122	255.674	258.878	250.332
1 day, 4:54:00	25.5																																					991.764	1062.35	1074.63	1119.64	584.975	562.997	579.215	598.157	233.43	260.803	262.373	253.684
1 day, 4:55:00	25.5																																					990.016	1057.02	1083.91	1118.94	586.013	567.174	580.062	595.948	232.535	252.84	255.859	252.041
1 day, 4:56:00	25.5																																					995.531	1053.19	1076.39	1111.49	586.417	561.731	579.013	596.418	234.319	259.161	261.294	252.454
1 day, 4:57:00	25.5																																					989.784	1053.55	1081.23	1107.32	590.17	561.149	576.19	597.484	232.217	255.022	263.28	252.172
1 day, 4:58:00	25.5																																					989.684	1052.85	1074.95	1105.88	590.564	561.812	578.843	593.737	230.578	260.733	263.074	250.375
1 day, 4:59:00	25.5																																					993.232	1059.01	1079.14	1116.19	590.808	566.342	581.659	597.009	237.043	255.774	263.057	251.474
1 day, 5:00:00	25.5																																					993.421	1060.88	1078.33	1108.71	586.257	563.635	582.295	591.403	232.949	260.949	262.473	256.318
1 day, 5:01:00	25.5																																					987.265	1052.94	1077.38	1105.71	587.137	563.127	584.344	594.418	233.451	255.154	260.361	252.067
1 day, 5:02:00	25.5																																					982.978	1053.4	1068.13	1108.81	587.522	562.423	579.597	590.687	235.004	261.46	261.127	255.622
1 day, 5:03:00	25.5																																					988.023	1054.38	1075.07	1114.06	587.536	565.412	578.042	593.398	236.215	248.169	262.052	253.463
1 day, 5:04:00	25.5																																					988.532	1060.18	1075.18	1106.75	590.556	564.904	580.158	593.163	233.627	258.816	261.998	251.602
1 day, 5:05:00	25.5																																					994.457	1057.83	1078.2	1115.43	589.677	564.063	582.313	599.928	232.507	253.165	263.196	254.566
1 day, 5:06:00	25.5																																					982.375	1050.72	1073.7	1108.37	584.858	557.892	576.118	594.475	231.141	258.959	262.849	252.09
1 day, 5:07:00	25.5																																					989.694	1050.21	1075.62	1106.88	587.652	558.5	578.065	589.664	231.184	251.147	260.855	250.465
1 day, 5:08:00	25.5																																					991.145	1056.34	1069.76	1115.95	588.607	564.995	577.46	594.602	233.788	257.064	263.192	252.404
1 day, 5:09:00	25.5																																					994.296	1064.08	1080.87	1114.93	586.931	567.942	581.317	593.313	232.451	255.339	266.404	252.794
1 day, 5:10:00	25.5																																					986.427	1054.79	1071.42	1109.24	584.451	563.449	577.24	595.436	234.453	260.956	264.327	252.276
1 day, 5:11:00	25.5																																					990.04	1049.45	1070.75	1105.78	587.122	564.422	581.352	589.291	235.365	257.697	259.315	249.981
1 day, 5:12:00	25.5																																					988.7	1049.05	1080.68	1116.85	583.078	568.761	575.823	592.368	234.057	259.881	260.169	253.47
1 day, 5:13:00	25.5																																					983.61	1062.06	1073.43	1111.74	587.995	561.582	575.065	594.414	234.249	250.059	260.363	253.998
1 day, 5:14:00	25.5																																					986.756	1050.71	1069.55	1107.42	586.532	567.335	581.699	595.671	233.996	255.128	262.356	254.895
1 day, 5:15:00	25.5																																					987.44	1053.37	1069.76	1112.85	587.345	566.226	577.854	593.092	234.04	252.481	260.735	251.664
1 day, 5:16:00	25.5																																					995.272	1060.03	1082.01	1111.22	586.834	566.1	580.809	590.489	230.883	260.121	261.588	252.93
1 day, 5:17:00	25.5																																					991.305	1052.77	1074.95	1107.28	589.599	560.007	580.233	593.215	229.849	249.733	262.331	252.768
1 day, 5:18:00	25.5																																					993.899	1050.85	1074.67	1113.36	586.879	560.167	581.632	597.486	232.915	255.004	263.067	253.307
1 day, 5:19:00	25.5																																					989.707	1056.47	1073.4	1113.65	583.122	565.981	580.296	600.7	229.291	250.926	261.352	251.816
1 day, 5:20:00	25.5																																					986.524	1056.45	1073.2	1106.52	579.029	571.57	575.445	593.164	233.837	257.149	258.971	254.332
1 day, 5:21:00	25.5																																					982.329	1045.85	1068.01	1106.06	586.102	558.734	576.636	589.896	231.137	250.904	262.586	251.417
1 day, 5:22:00	25.5																																					991.477	1060.65	1080.68	1109.88	582.891	563.08	581.903	596.911	233.58	258.772	259.85	252.889
1 day, 5:23:00	25.5																																					990.449	1047.65	1075.91	1105.19	585.18	564.045	579.711	594.287	230.997	248.392	262.697	253.535
1 day, 5:24:00	25.5																																					989.033	1053.22	1072.63	1105.02	584.277	560.95	577.814	593.778	230.541	255.671	262.636	248.044
1 day, 5:25:00	25.5																																					984.768	1057.2	1066.56	1106.49	579.272	557.482	570.526	591.431	229.171	257.557	258.801	252.226
1 day, 5:26:00	25.5																																					986.19	1054.33	1071.52	1113.46	585.428	566.332	578.395	591.994	230.258	257.979	257.63	256.43
1 day, 5:27:00	25.5																																					991.642	1057.66	1079.77	1114.45	584.362	565.477	580.104	595.594	233.868	259.919	262.192	250.872
1 day, 5:28:00	25.5																																					985.637	1055.99	1071.11	1109.05	582.649	561.499	574.624	591.136	232.045	251.627	261.451	254.687
1 day, 5:29:00	25.5																																					989.276	1050.14	1077.64	1108.26	581.807	559.61	580.49	591.701	234.545	257.652	262.434	250.771
1 day, 5:30:00	25.5																																					988.5	1054.34	1077.57	1106.92	583.225	559.678	574.677	595.345	231.678	254.285	261.326	252.845
1 day, 5:31:00	25.5																																					988.362	1054.41	1075.27	1115.8	588.973	566.817	574.312	598.417	233.659	255.575	262	253.162
1 day, 5:32:00	25.5																																					993.21	1049.77	1073.12	1110.19	584.384	563.284	573.924	592.532	233.601	264.855	260.317	251.396
1 day, 5:33:00	25.5																																					982.47	1054.7	1076.73	1104.94	587.046	560.656	575.781	596.108	233.428	254.846	260.67	255.883
1 day, 5:34:00	25.5																																					983.648	1051.3	1070.98	1107.25	580.672	558.75	579.236	596.919	229.826	257.558	261.659	254.84
1 day, 5:35:00	25.5																																					989.177	1047	1073.74	1114.8	583.626	561.84	574.372	588.79	232.389	252.513	260.746	250.247
1 day, 5:36:00	25.5																																					991.539	1048.58	1065.37	1105.12	587.719	563.102	581.54	589.15	232.798	256.171	260.976	252.517
1 day, 5:37:00	25.5																																					979.945	1053.93	1064.06	1105.32	582.191	563.339	571.644	591.477	234.087	254.343	262.165	251.883
1 day, 5:38:00	25.5																																					978.199	1044.76	1066.48	1098.79	581.592	561.608	570.361	587.541	232.605	253.772	258.801	250.663
1 day, 5:39:00	25.5																																					987.104	1049.56	1072.83	1105.64	584.622	560.207	571.976	591.975	230.659	257.133	261.688	251.996
1 day, 5:40:00	25.5																																					982.965	1061.8	1067.37	1114.99	583.26	564.213	577.874	595.608	231.108	263.255	261.384	252.449
1 day, 5:41:00	25.5																																					984.232	1053.12	1075.68	1114.77	583.754	560.352	578.728	594.827	232.188	252.79	260.077	254.25
1 day, 5:42:00	25.5																																					981.377	1047.92	1073.9	1099.86	580.918	561.634	578.547	588.99	232.188	255.024	258.152	252.076
1 day, 5:43:00	25.5																																					981.44	1049.72	1071.05	1095.49	580.015	556.802	574.971	589.365	229.303	253.946	261.555	252.664
1 day, 5:44:00	25.5																																					989.285	1047.57	1069.92	1102.33	586.361	561.511	578.965	591.914	230.915	246.799	263.664	250.953
1 day, 5:45:00	25.5																																					985.647	1058.5	1075.19	1111.2	585.702	564.015	569.713	593.455	232.402	256.401	262.664	252.732
1 day, 5:46:00	25.5																																					983.171	1051.28	1071.78	1099.09	578.249	558.331	577.282	592.192	230.103	248.212	262.458	252.311
1 day, 5:47:00	25.5																																					980.232	1052.32	1062.31	1102.97	582.967	560.015	573.109	586.178	230.136	258.421	255.876	255.171
1 day, 5:48:00	25.5																																					984.761	1046.64	1070.57	1101.01	578.821	560.098	576.4	591.357	232.053	257.582	260.731	249.93
1 day, 5:49:00	25.5																																					987.571	1053.64	1068.01	1106.59	575.207	562.345	572.396	591.947	233.566	256.232	259.567	251.536
1 day, 5:50:00	25.5																																					980.303	1050.26	1069.13	1108.95	583.872	559.194	574.282	586.552	231.414	255.096	261.09	252.795
1 day, 5:51:00	25.5																																					978.006	1055.34	1061.24	1104.54	583.347	561.591	572.716	589.567	231.588	247.987	259.02	254.804
1 day, 5:52:00	25.5																																					981.891	1054.42	1066.96	1101.91	582.397	560.819	575.252	588.431	232.214	255.053	255.5	250.474
1 day, 5:53:00	25.5																																					991.017	1045.61	1073.14	1096.73	580.867	560.903	576.947	588.138	230.194	248.513	261.013	254.013
1 day, 5:54:00	25.5																																					982.491	1049.17	1071.27	1102.08	579.886	555.722	571.893	589.424	232.067	257.026	262.307	253.378
1 day, 5:55:00	25.5																																					985.591	1051.5	1072.48	1110.79	581.456	560.908	573.003	592.26	233.268	254.78	264.382	250.786
1 day, 5:56:00	25.5																																					984.3	1047.74	1064.21	1101.94	581.47	559.758	572.747	589.956	229.59	261.836	264.242	253.034
1 day, 5:57:00	25.5																																					984.185	1048.92	1068.46	1104.26	581.61	555.315	573.098	589.35	231.239	265.99	258	254.44
1 day, 5:58:00	25.5																																					978.637	1053.86	1065.28	1101.41	576.832	561.532	571.296	585.888	232.146	252.527	258.226	255.155
1 day, 5:59:00	25.5																																					984.401	1048.78	1064.73	1102.58	577.069	563.773	574.499	592.288	232.096	253.375	262.292	250.64
1 day, 6:00:00	25.5																																					979.641	1047.45	1072.93	1101.72	583.006	563.615	572.435	591.507	226.55	259.035	263.337	251.878
1 day, 6:01:00	25.5																																					984.913	1056.56	1065.59	1103.99	586.302	557.995	573.18	588.988	229.342	250.89	260.884	251.566
1 day, 6:02:00	25.5																																					984.783	1051.36	1066.65	1100.49	581.966	559.136	571.251	585.331	228.48	255.476	262.884	251.763
1 day, 6:03:00	25.5																																					982.756	1041.21	1064.12	1105.53	579.024	562.709	573.229	588.741	230.491	253.548	263.336	250.841
1 day, 6:04:00	25.5																																					985.258	1052.59	1068.72	1102.74	575.872	563.593	571.379	592.98	229.234	250.489	259.533	251.195
1 day, 6:05:00	25.5																																					975.016	1040.84	1066.06	1099.76	576.624	553.007	572.586	582.373	228.864	245.699	257.335	251.473
1 day, 6:06:00	25.5																																					977.706	1045.67	1067.07	1100.7	581.141	557.775	569.137	593.232	230.152	251.918	262.836	251.481
1 day, 6:07:00	25.5																																					985.996	1051.38	1071.89	1104.01	584.165	556.78	570.908	591.266	232.146	254.632	259.98	252.093
1 day, 6:08:00	25.5																																					980.932	1047.45	1063.37	1098.09	579.938	554.028	572.91	584.6	231.44	253.343	258.446	252.088
1 day, 6:09:00	25.5																																					981.127	1047.9	1064.75	1102.42	577.146	559.213	573.063	583.688	228.634	255.995	257.452	249.534
1 day, 6:10:00	25.5																																					988.688	1052.31	1061.49	1101.09	577.719	557.077	570.605	584.886	227.688	252.356	261.989	251.038
1 day, 6:11:00	25.5																																					980.806	1044.76	1072.44	1100.05	579.699	557.434	570.246	580.729	229.866	248.8	261.301	250.854
1 day, 6:12:00	25.5																																					984.225	1048.41	1072.58	1108.87	580.519	557.788	573.649	588.365	230.532	247.685	260.583	250.73
1 day, 6:13:00	25.5																																					980.441	1051.95	1065.24	1100.36	579.058	557.55	576.894	585.182	228.222	251.31	262.929	253.701
1 day, 6:14:00	25.5																																					978.321	1043.79	1067.58	1098.59	577.704	553.658	570.362	588.719	229.901	248.717	261.172	250.977
1 day, 6:15:00	25.5																																					990.474	1045.76	1068.19	1101	580.101	565.486	575.599	590.389	232.363	259.418	259.042	254.822
1 day, 6:16:00	25.5																																					980.837	1045.2	1056.63	1091.16	579.368	556.294	570.786	586.73	229.217	246.999	257.819	251.299
1 day, 6:17:00	25.5																																					970.681	1044.14	1061.48	1095.55	577.024	556.36	571.083	584.1	231.646	252.186	261.032	249.862
1 day, 6:18:00	25.5																																					978.753	1037.49	1062.16	1094.44	580.753	553.457	569.119	587.207	227.875	245.342	257.836	250.112
1 day, 6:19:00	25.5																																					982.906	1049.65	1065.13	1109.86	580.105	564.274	575.213	587.154	232.727	256.368	263.258	253.775
1 day, 6:20:00	25.5																																					975.509	1051.04	1066.82	1101.69	575.437	556.459	566.807	585.801	229.735	246.823	257.331	252.328
1 day, 6:21:00	25.5																																					975.167	1043.51	1063.98	1087.79	573.398	554.46	566.8	581.687	231.284	251.539	256.797	250.838
1 day, 6:22:00	25.5																																					988.337	1048.04	1068.94	1104.97	581.493	558.581	571.752	587.115	229.616	246.998	259.892	253.074
1 day, 6:23:00	25.5																																					979.693	1051.18	1073	1100.15	577.598	556.78	569.779	583.467	232.212	252.637	258.498	255.557
1 day, 6:24:00	25.5																																					983.855	1046.59	1068.43	1102.25	583.55	557.204	570.389	592.118	231.139	247.816	262.897	253.121
1 day, 6:25:00	25.5																																					980.446	1048.11	1065.46	1102.13	572.845	555.976	565.775	582.034	227.691	250.126	260.93	249.37
1 day, 6:26:00	25.5																																					982.479	1041.39	1060.12	1096.2	579.524	552.539	568.892	581.777	230.464	245.809	260.996	251.885
1 day, 6:27:00	25.5																																					980.003	1045	1065.11	1107.93	575.239	555.234	570.619	584.279	230.151	247.644	261.908	255.568
1 day, 6:28:00	25.5																																					982.868	1044.51	1057.77	1098.84	573.754	557.712	567.138	584.186	230.875	247.435	259.601	250.404
1 day, 6:29:00	25.5																																					979.109	1050.06	1065.09	1101.06	574.844	558.236	566.205	583.425	228.528	246.708	259.545	248.345
1 day, 6:30:00	25.5																																					978.971	1046.41	1069.83	1098.14	577.838	555.393	566.781	583.414	231.255	247.717	258.726	254.298
1 day, 6:31:00	25.5																																					972.787	1040.95	1058.83	1097.11	578.054	555.664	566.658	583.671	230.415	249.182	258.029	250.777
1 day, 6:32:00	25.5																																					983.349	1043.87	1060.65	1095.41	579.753	554.121	568.401	582.47	229.67	243.92	259.272	254.551
1 day, 6:33:00	25.5																																					977.579	1036.79	1061.58	1091.69	574.567	553.859	565.103	579.623	229.002	246.883	256.127	251.119
1 day, 6:34:00	25.5																																					978.79	1051.75	1066.69	1098.87	577.367	553.221	572.346	588.564	226.757	244.143	260.392	251.306
1 day, 6:35:00	25.5																																					979.058	1046.58	1073.02	1101.1	576.744	553.62	575.497	588.142	232.228	251.455	260.939	252.246
1 day, 6:36:00	25.5																																					988.603	1049.92	1070.88	1100.78	582.742	558.549	575.269	590.413	233.972	244.265	261.306	253.426
1 day, 6:37:00	25.5																																					982.897	1042.87	1063.75	1099.91	577.327	555.457	566.695	582.651	226.08	244.725	260.618	251.564
1 day, 6:38:00	25.5																																					978.829	1041.54	1058.77	1095.91	578.048	553.1	569.212	584.919	229.458	244.8	258.314	249.854
1 day, 6:39:00	25.5																																					977.868	1043.53	1056.54	1088.48	577.167	554.676	568.25	583.3	230.418	249.046	257.34	252.188
1 day, 6:40:00	25.5																																					980.258	1042	1056.26	1089.55	571.039	554.2	564.496	579.567	229.493	243.29	257.493	250.049
1 day, 6:41:00	25.5																																					979.348	1035.97	1056.54	1095.5	571.157	549.082	567.198	579.78	228.498	247.034	260.16	256.453
1 day, 6:42:00	25.5																																					983.181	1041.11	1061.79	1103.68	579.076	555.21	571.587	584.805	230.62	244.033	257.201	254.305
1 day, 6:43:00	25.5																																					980.895	1049.16	1072.79	1102.45	577.392	556.072	570.221	586.266	229.039	249.688	261.767	252.42
1 day, 6:44:00	25.5																																					980.88	1049.53	1066.53	1100.69	573.637	554.31	568.482	585.611	230.849	246.444	261.733	255.912
1 day, 6:45:00	25.5																																					982.677	1045.36	1062.22	1090.65	576.85	557.477	567.28	583.548	227.802	254.201	258.667	252.616
1 day, 6:46:00	25.5																																					975.458	1040.96	1061.05	1091.96	576.386	557.815	563.56	582.005	227.347	242.331	259.598	250.065
1 day, 6:47:00	25.5																																					967.939	1047.37	1055.14	1090.88	575.765	555.873	564.871	582.237	231.932	254.048	258.612	248.435
1 day, 6:48:00	25.5																																					971.813	1033.85	1060.36	1091.74	571.798	550.133	565.899	581.681	227.775	240.698	256.618	254.611
1 day, 6:49:00	25.5																																					975.402	1040.93	1062.17	1091.13	578.393	557.946	567.648	584.951	228.355	248.574	259.654	252.688
1 day, 6:50:00	25.5																																					966.031	1033.65	1055.92	1081.58	572.064	554.359	563.333	579.754	228.791	245.522	258.144	248.014
1 day, 6:51:00	25.5																																					974.85	1031.37	1055.13	1081.51	569.741	554.942	564.363	579.453	227.188	250.137	256.809	251.836
1 day, 6:52:00	25.5																																					981.26	1040.65	1060.36	1103.53	574.776	552.627	569.937	580.175	225.953	244.702	260.386	250.719
1 day, 6:53:00	25.5																																					978.033	1036.01	1054.68	1100.31	569.641	556.436	563.055	582.024	229.409	250.556	260.157	255.62
1 day, 6:54:00	25.5																																					982.018	1040.33	1060.89	1096.34	572.192	552.74	570.015	584.487	227.3	242.398	259.093	251.502
1 day, 6:55:00	25.5																																					975.216	1038.85	1054.66	1091.32	574.312	553.544	562.883	581.085	227.701	247.338	257.448	249.609
1 day, 6:56:00	25.5																																					973.795	1042.85	1053.05	1092.18	568.657	555.19	568.893	579.154	228.086	243.088	257.258	249.594
1 day, 6:57:00	25.5																																					966.671	1038.52	1058.19	1091.34	574.813	547.852	562.475	576.861	225.796	249.784	259.009	250.385
1 day, 6:58:00	25.5																																					969.942	1034.74	1053.63	1086.52	567.94	550.505	564.902	575.031	227.584	241.151	255.924	251.148
1 day, 6:59:00	25.5																																					972.755	1039.52	1056.76	1088.51	573.953	558.251	566.732	579.323	228.97	245.939	258.369	250.935
1 day, 7:00:00	25.5																																					981.155	1040.52	1059.21	1089.79	572.131	548.126	565.433	578.516	228.742	240.34	260.617	249.859
1 day, 7:01:00	25.5																																					981.314	1042.34	1059.39	1085.24	575.104	552.56	561.766	579.533	229.722	243.232	255.94	249.59
1 day, 7:02:00	25.5																																					975.393	1040.58	1058.63	1088.46	573.029	553.574	563.812	586.52	225.682	239.492	258.307	251.157
1 day, 7:03:00	25.5																																					971.969	1034.27	1063.59	1082.8	571.13	554.259	564.79	577.23	226.122	245.424	255.342	250.68
1 day, 7:04:00	25.5																																					981.445	1043.72	1064.68	1094.49	577.868	554.153	564.886	584.13	227.4	238.31	255.098	252.968
1 day, 7:05:00	25.5																																					978.117	1038.37	1062.08	1093.92	573.059	551.729	568.549	584.41	227.539	246.305	258.167	250.653
1 day, 7:06:00	25.5																																					980.119	1037.26	1062.03	1097.2	573.828	551.94	566.228	582.039	227.641	256.116	259.441	252.597
1 day, 7:07:00	25.5																																					969.613	1036.75	1055.1	1087.88	574.475	552.637	566.088	582.095	226.817	242.984	255.326	248.397
1 day, 7:08:00	25.5																																					976.626	1050.16	1062.96	1099.11	572.572	557.401	565.298	580.826	230.862	238.703	260.17	250.252
1 day, 7:09:00	25.5																																					972.596	1039.74	1057.99	1100.41	574.118	551.35	565.455	577.059	229.996	244.79	255.695	250.226
1 day, 7:10:00	25.5																																					976.824	1041.55	1059.69	1089.21	571.236	552.173	567.133	579.424	226.975	238.695	260.124	252.538
1 day, 7:11:00	25.5																																					972.476	1037.17	1053.08	1089.78	565.375	548.689	564.138	577.828	228.757	250.012	257.9	250.743
1 day, 7:12:00	25.5																																					972.218	1035.76	1059.64	1089.4	573.28	550.307	566.993	582.634	227.585	240.756	257.637	253.606
1 day, 7:13:00	25.5																																					971.845	1033.77	1050.49	1084.65	572.087	547.541	564.008	569.846	223.363	251.37	257.166	250.525
1 day, 7:14:00	25.5																																					975.418	1041.53	1059.91	1087.09	570.556	551.766	563.339	577.291	226.554	242.79	258.232	254.917
1 day, 7:15:00	25.5																																					970.214	1040.97	1058.8	1090.25	567.422	550.578	564.865	575.245	226.72	243.541	259.624	252.538
1 day, 7:16:00	25.5																																					970.739	1029.23	1057.61	1090.03	574.236	551.762	564.141	579.417	225.284	240.697	257.025	250.527
1 day, 7:17:00	25.5																																					971.392	1040.28	1063	1092.72	572.033	551.483	563.131	580.979	232.102	256.43	260.027	250.055
1 day, 7:18:00	25.5																																					980.651	1040.57	1059.58	1092.76	571.667	551.27	570.081	582.941	232.79	249.775	258.56	249.839
1 day, 7:19:00	25.5																																					978.096	1045.3	1063.31	1093.92	571.652	551.651	564.965	581.097	226.459	254.551	256.553	253.218
1 day, 7:20:00	25.5																																					969.776	1034.01	1053.07	1085.7	574.312	548.158	562.931	577.594	225.85	246.75	259.141	248.504
1 day, 7:21:00	25.5																																					973.089	1040.19	1057.35	1086.72	567.822	547.139	562.443	577.674	224.623	238.623	255.241	253.285
1 day, 7:22:00	25.5																																					971.356	1025.57	1051.82	1081.95	572.547	549.159	563.607	574.956	226.83	243.399	257.842	250.544
1 day, 7:23:00	25.5																																					973.426	1033.88	1056.89	1087.04	578.663	552.226	563.978	578.841	228.848	245.447	256.072	253.011
1 day, 7:24:00	25.5																																					979.252	1042.21	1052.71	1094	573.836	552.039	565.924	585.561	229.029	250.414	257.107	251.218
1 day, 7:25:00	25.5																																					964.911	1031.61	1051.11	1085.12	568.847	544.855	558.958	572.399	225.825	237.961	257.192	251.054
1 day, 7:26:00	25.5																																					972.891	1029.12	1052.57	1087.5	566.875	551.806	562.822	574.497	224.797	254.366	259.107	250.088
1 day, 7:27:00	25.5																																					966.773	1032.33	1050.76	1086.86	574.674	549.962	558.868	575.245	225.177	239.781	257.056	248.399
1 day, 7:28:00	25.5																																					971.237	1038.98	1051.2	1093.11	566.66	551.295	562.223	579.078	228.355	254.757	258.222	250.054
1 day, 7:29:00	25.5																																					974.818	1034.78	1064.61	1087.65	572.324	556.186	561.099	575.329	226.847	241.458	258.391	253.373
1 day, 7:30:00	25.5																																					968.457	1030.67	1051.69	1082.38	569.357	550.427	558.128	576.59	224.634	246.726	261.093	249.999
1 day, 7:31:00	25.5																																					965.023	1026.69	1052.55	1084.94	567.576	543.764	555.266	580.755	224.791	244.069	255.79	250.043
1 day, 7:32:00	25.5																																					968.277	1039.31	1054.18	1094.97	573.062	553.67	568.102	580.906	230.373	243.883	256.674	250.423
1 day, 7:33:00	25.5																																					968.183	1025.41	1051.11	1077.66	561.196	550.702	559.022	570.619	225.68	245.906	253.517	254.634
1 day, 7:34:00	25.5																																					965.339	1026.34	1048.5	1087.76	570.518	546.929	562.017	578.546	224.128	244.128	255.956	249.782
1 day, 7:35:00	25.5																																					967.674	1037.57	1053.04	1087.88	572.015	552.147	562.367	583.66	229.861	241.448	256.457	253.927
1 day, 7:36:00	25.5																																					965.444	1023.22	1048.88	1074.52	566.233	549.035	559.148	575.492	224.294	241.8	253.987	249.243
1 day, 7:37:00	25.5																																					966.632	1035.55	1043.63	1082.56	565.355	544.099	555.953	569.705	224.431	236.239	255.578	248.929
1 day, 7:38:00	25.5																																					962.281	1031.78	1042.77	1082.53	567.001	547.409	558.318	576.715	226.34	242.717	255.993	249.089
1 day, 7:39:00	25.5																																					974.466	1024.39	1053.75	1086.89	566.305	549.098	559.418	575.746	224.165	243.976	255.487	251.501
1 day, 7:40:00	25.5																																					968.022	1031.68	1062.3	1091.77	567.652	548.312	561.757	575.937	228.251	241.016	259.52	250.37
1 day, 7:41:00	25.5																																					970.801	1033.02	1049.97	1081.97	568.534	546.143	561.462	569.703	225.623	245.149	253.72	250.322
1 day, 7:42:00	25.5																																					974.275	1032.58	1053.35	1090.14	563.696	551.582	560.092	577.311	225.377	242.053	256.876	251.762
1 day, 7:43:00	25.5																																					966.566	1034.32	1050.14	1087.23	567.675	547.523	563.754	575.703	221.253	242.794	254.627	249.979
1 day, 7:44:00	25.5																																					967.364	1030.88	1052.38	1087.68	563.559	549.392	558.767	575.909	225.025	237.729	258.178	253.459
1 day, 7:45:00	25.5																																					965.026	1029.15	1043.97	1080.25	564.286	544.403	554.322	569.37	222.082	237.365	255.817	250.408
1 day, 7:46:00	25.5																																					967.722	1030.01	1050.17	1079.89	566.212	544.27	563.014	572.509	224.592	240.688	257.522	252.404
1 day, 7:47:00	25.5																																					963.724	1033.06	1047.47	1079	564.366	549.072	557.716	575.262	225.626	233.945	258.083	251.865
1 day, 7:48:00	25.5																																					967.856	1031.74	1056.59	1090.67	564.556	548.079	558.965	572.969	225.768	242.507	259.071	250.802
1 day, 7:49:00	25.5																																					962.94	1027.26	1045.48	1080.07	566.632	544.435	556.503	574.243	223.702	236.299	258.301	251.96
1 day, 7:50:00	25.5																																					971.465	1030.11	1051.84	1091.38	569.144	554.23	559.385	576.259	226.109	236.912	259.307	251.321
1 day, 7:51:00	25.5																																					972.191	1031.49	1044.92	1086.7	567.565	546.644	559.884	576.923	222.686	244.192	255.967	251.72
1 day, 7:52:00	25.5																																					964.71	1030.48	1045.74	1083.17	567.544	543.271	557.666	578.81	226.621	244.202	257.629	250.25
1 day, 7:53:00	25.5																																					968.603	1030.58	1046.66	1090.07	566.329	547.564	555.84	577.218	225.28	239.854	253.263	249.312
1 day, 7:54:00	25.5																																					963.855	1029.74	1044.79	1085.29	565.955	546.021	554.893	571.706	224.076	240.882	258.025	246.967
1 day, 7:55:00	25.5																																					962.501	1022.5	1047.56	1081.56	564.894	547.548	559.639	573.495	224.212	236.511	257.381	252.113
1 day, 7:56:00	25.5																																					964.099	1025.56	1045.46	1082.89	567.716	549.793	558.301	576.107	223.366	242.13	253.124	249.745
1 day, 7:57:00	25.5																																					962.834	1032.18	1048.62	1085.13	561.056	546.246	558.329	575.916	223.519	236.365	255.928	251.527
1 day, 7:58:00	25.5																																					962.488	1023.97	1042.89	1076.8	565.057	541.531	556.671	575.489	225.263	239.832	254.534	247.048
1 day, 7:59:00	25.5																																					969.013	1022.87	1043.91	1078.58	557.289	545.777	554.794	571.943	223.608	238.993	255.032	250.954
1 day, 8:00:00	25.5																																					965.381	1031.16	1050.95	1085.97	567.58	548.754	556.992	573.098	222.304	242.036	258.255	248.447
1 day, 8:01:00	25.5																																					972.786	1025.27	1051.88	1085.45	567.121	546.919	557.931	576.662	226.489	234.606	256.933	251.097
1 day, 8:02:00	25.5																																					960.93	1027.72	1046.74	1080.16	561.898	543.977	555.179	572.579	224.617	247.5	255.365	250.028
1 day, 8:03:00	25.5																																					958.311	1020.69	1042.88	1076.84	563.339	543.377	558.826	566.765	222.229	234.152	255.706	248.769
1 day, 8:04:00	25.5																																					958.836	1025.1	1048.22	1084.65	564.587	545.511	554.128	573.889	223.626	235.745	253.028	250.896
1 day, 8:05:00	25.5																																					956.209	1023.39	1049.58	1079.66	562.943	545.934	554.491	566.315	221.896	242.989	254.518	247.905
1 day, 8:06:00	25.5																																					959.641	1029.33	1047.32	1093.21	563.075	547.731	555.018	574.869	223.162	237.583	257.858	250.518
1 day, 8:07:00	25.5																																					964.352	1024.45	1048.14	1078.39	565.358	543.287	554.629	573.294	226.179	236.03	258.347	251.363
1 day, 8:08:00	25.5																																					956.611	1023.16	1042.51	1080.05	558.657	545.518	555.627	572.656	221.781	235.41	253.282	249.523
1 day, 8:09:00	25.5																																					964.896	1022.47	1044.44	1075.04	559.14	545.025	554.997	568.351	223.15	236.285	253.473	249.478
1 day, 8:10:00	25.5																																					956.307	1019.89	1042.88	1080.95	560.961	549.586	554.938	568.533	225.811	235.523	256.616	248.174
1 day, 8:11:00	25.5																																					951.835	1025.26	1034.49	1083.54	564.827	543.801	551.242	570.322	223.052	236.831	256.005	247.277
1 day, 8:12:00	25.5																																					965.159	1024.66	1047.34	1080.88	564.872	544.225	558.944	572.894	226.661	235.767	256.169	248.405
1 day, 8:13:00	25.5																																					963.228	1023.1	1045.45	1080.29	559.944	540.402	550.184	571.16	220.078	236.723	252.617	247.379
1 day, 8:14:00	25.5																																					960.866	1025.71	1046.03	1082.12	560.556	545.057	555.179	569.234	223.692	238.326	257.719	249.47
1 day, 8:15:00	25.5																																					961.129	1036.24	1043.92	1085.13	563.63	545.162	559.171	570.737	224.425	234.231	257.57	248.406
1 day, 8:16:00	25.5																																					960.141	1019.56	1039.14	1078.44	563.15	545.061	558.202	566.81	226.032	236.716	255.557	253.214
1 day, 8:17:00	25.5																																					956.102	1016.64	1037.22	1081.22	557.987	543.555	556.122	569.721	219.49	234.469	253.649	247.905
1 day, 8:18:00	25.5																																					965.963	1020.64	1038.01	1075.48	562.288	542.198	549.701	565.786	224.07	234.041	258.394	249.807
1 day, 8:19:00	25.5																																					965.038	1024.67	1047.48	1072.91	559.642	546.569	555.215	571.954	223.774	230.399	253.445	250.242
1 day, 8:20:00	25.5																																					957.139	1025.31	1043.26	1074.09	560.073	540.471	552.807	569.152	225.613	230.662	253.051	247.036
1 day, 8:21:00	25.5																																					957.649	1017.94	1035.22	1082.35	554.678	541.847	554.13	570.297	221.483	239.169	253.334	250.368
1 day, 8:22:00	25.5																																					955.337	1021.22	1040	1073.15	562.834	541.179	551.359	566.986	221.652	230.716	255.254	253.709
1 day, 8:23:00	25.5																																					965.851	1019.61	1036.22	1082.17	556.865	542.203	556.847	567.014	225.206	233.697	253.894	248.506
1 day, 8:24:00	25.5																																					959.377	1018.66	1041.29	1078.04	558.306	540.916	556.456	570.064	223.026	234.458	250.604	248.875
1 day, 8:25:00	25.5																																					955.339	1014.71	1034.81	1077.22	557.379	539.839	554.428	567.962	222.078	234.251	254.122	245.472
1 day, 8:26:00	25.5																																					963.907	1021.71	1033.5	1070.41	561.797	540.034	553.156	565.351	221.906	234.974	255.268	246.134
1 day, 8:27:00	25.5																																					960.328	1024.78	1045.07	1074.16	559.03	544.22	552.564	569.525	222.987	249.809	251.748	252.377
1 day, 8:28:00	25.5																																					958.856	1021.87	1040.12	1070.2	562.895	541.541	555.635	564.83	222.4	231.615	254.038	248.337
1 day, 8:29:00	25.5																																					965.804	1019.67	1034.24	1080.3	560.6	539.839	551.627	567.479	220.701	236.902	256.225	251.587
1 day, 8:30:00	25.5																																					958.466	1025.87	1040.31	1063.67	561.563	540.591	545.503	564.725	222.726	232.917	255.684	247.188
1 day, 8:31:00	25.5																																					961.743	1021.4	1044.49	1075.89	562.649	539.6	551.827	567.926	222.489	238.345	251.614	247.535
1 day, 8:32:00	25.5																																					955.764	1021.28	1041.86	1079.57	560.533	544.747	549.134	570.82	222.048	233.396	255.69	246.877
1 day, 8:33:00	25.5																																					957.563	1015.53	1044.04	1082.15	558.376	542.388	549.909	569.952	220.368	233.642	251.502	249.639
1 day, 8:34:00	25.5																																					966.045	1019.3	1043.92	1073.67	560.192	545.596	556.681	571.898	222.294	236.508	255.692	250.127
1 day, 8:35:00	25.5																																					950.083	1019.6	1040.16	1076.06	557.567	540.423	549.584	567.243	223.121	229.883	251.651	247.604
1 day, 8:36:00	25.5																																					960.563	1011.75	1042.6	1069.95	562.636	544.055	553.246	567.006	222.587	238.526	254.095	248.87
1 day, 8:37:00	25.5																																					959.416	1028.08	1040.84	1078.61	560.46	542.177	549.514	569.768	219.417	231.57	252.968	249.475
1 day, 8:38:00	25.5																																					959.934	1017.21	1038.51	1073.56	556.765	545.909	547.905	568.513	220.664	234.313	254.224	250.062
1 day, 8:39:00	25.5																																					966.316	1017.4	1034.25	1074.66	560.078	540.041	553.973	570.166	220.225	234.477	253.815	247.249
1 day, 8:40:00	25.5																																					957.277	1027.19	1040.9	1083	558.274	540.598	551.606	564.845	221.194	238.296	257.065	248.509
1 day, 8:41:00	25.5																																					957.203	1020.37	1039.66	1069.99	558.359	539.467	551.287	567.161	222.292	227.35	254.237	251.886
1 day, 8:42:00	25.5																																					948.194	1016.13	1037	1070.93	550.365	535.814	546.694	563.436	222.626	238.356	255.032	247.12
1 day, 8:43:00	25.5																																					959.04	1019.53	1041.06	1079.8	559.926	537.856	549.997	562.451	221.731	228.293	252.037	247.614
1 day, 8:44:00	25.5																																					958.545	1018.95	1040.03	1079.51	555.177	542.129	548.113	564.958	219.131	239.841	253.842	247.016
1 day, 8:45:00	25.5																																					952.589	1010.83	1039.27	1070.28	560.044	538.995	551.342	562.464	223.316	230.116	252.269	245.911
1 day, 8:46:00	25.5																																					954.961	1015.79	1035.08	1074.92	557.099	541.35	551.86	562.147	222.261	233.273	252.89	250.183
1 day, 8:47:00	25.5																																					951.548	1014.78	1040.95	1079.65	555.877	540.26	547.676	569.263	220.369	241.519	254.466	248.645
1 day, 8:48:00	25.5																																					960.449	1017.5	1039.23	1075.46	555.189	542.307	550.491	570.716	220.602	229.178	251.9	248.94
1 day, 8:49:00	25.5																																					962.153	1017.77	1039.13	1080.73	557.109	540.582	551.861	571.256	222.66	237.223	255.239	249.7
1 day, 8:50:00	25.5																																					948.668	1011.92	1032.6	1075.56	556.493	539.894	550.735	565.016	220.049	230.99	249.393	247.841
1 day, 8:51:00	25.5																																					954	1015.47	1035.51	1079.62	550.959	539.518	549.389	566.745	219.094	234.662	249.343	249.091
1 day, 8:52:00	25.5																																					962.773	1021.03	1032.5	1071.17	558.587	540.614	554.73	573.427	220.293	228.952	251.558	250.324
1 day, 8:53:00	25.5																																					961.804	1015.83	1039.2	1076.16	557.174	537.996	551.403	563.937	222.874	238.338	254.436	248.682
1 day, 8:54:00	25.5																																					948.076	1008.96	1030.93	1069.82	554.922	537.671	549.415	562.675	221.421	230.602	255.478	247.464
1 day, 8:55:00	25.5																																					955.1	1013.42	1038.98	1079.47	560.307	542.29	551.918	564.945	221.95	233.636	256.825	248.656
1 day, 8:56:00	25.5																																					947.2	1012.91	1032.31	1066.18	555.253	536.615	549.553	561.015	218.245	226.253	252.649	244.911
1 day, 8:57:00	25.5																																					952.988	1016.39	1026.91	1067.85	557.053	537.87	543.089	564.762	219.17	235.047	251.495	248.666
1 day, 8:58:00	25.5																																					943.983	1014.09	1034.32	1070.15	556.635	538.215	549.239	563.516	221.263	228.204	252.252	244.635
1 day, 8:59:00	25.5																																					954.876	1012.62	1027.63	1072.29	553.194	534.437	546.317	559.892	221.488	232.113	252.142	248.753
1 day, 9:00:00	25.5																																					952.801	1012.76	1028.28	1066.6	559.493	538.775	546.593	560.413	220.732	226.652	249.51	248.194
1 day, 9:01:00	25.5																																					959.524	1010.69	1033.03	1071.99	554.261	534.965	551.961	560.98	220.547	239.969	253.169	249.885
1 day, 9:02:00	25.5																																					950.242	1009.88	1031.64	1068.08	555.71	539.328	546.483	562.736	223.122	232.566	251.251	249.783
[truncated: 442 more rows]
[truncated: 48 more columns]

## Sheet: Fig_1d
Dataset	m0	half_time	log(m0)	log(half_time)			Dataset	m0	half_time	log(m0)	log(half_time)
full_len_amylofit.txt: 5 uM_2	5e-06	605.493	-12.2061	6.40604			amylofit_raw_data_reduced_labeled.txt: 2 mM diamide 20 uM protein	0.002	315.994	-6.21461	5.75572
full_len_amylofit.txt: 5 uM_2	5e-06	582.493	-12.2061	6.36732			amylofit_raw_data_reduced_labeled.txt: 2 mM diamide 20 uM protein	0.002	308.989	-6.21461	5.73331
full_len_amylofit.txt: 5 uM_2	5e-06	596.497	-12.2061	6.39107			amylofit_raw_data_reduced_labeled.txt: 2 mM diamide 20 uM protein	0.002	276.993	-6.21461	5.62399
full_len_amylofit.txt: 5 uM_2	5e-06	580.49	-12.2061	6.36387			amylofit_raw_data_reduced_labeled.txt: 2 mM diamide 20 uM protein	0.002	217.993	-6.21461	5.38446
full_len_amylofit.txt: 10 uM_2	1e-05	312.494	-11.5129	5.74459			amylofit_raw_data_reduced_labeled.txt: 1 mM diamide 20 uM protein	0.001	195.995	-6.90776	5.27809
full_len_amylofit.txt: 10 uM_2	1e-05	307.992	-11.5129	5.73007			amylofit_raw_data_reduced_labeled.txt: 1 mM diamide 20 uM protein	0.001	201.992	-6.90776	5.30823
full_len_amylofit.txt: 10 uM_2	1e-05	340.491	-11.5129	5.83039			amylofit_raw_data_reduced_labeled.txt: 1 mM diamide 20 uM protein	0.001	196.995	-6.90776	5.28318
full_len_amylofit.txt: 10 uM_2	1e-05	347.493	-11.5129	5.85075			amylofit_raw_data_reduced_labeled.txt: 1 mM diamide 20 uM protein	0.001	193.991	-6.90776	5.26781
full_len_amylofit.txt: 20 uM_2	2e-05	162.49	-10.8198	5.09062			amylofit_raw_data_reduced_labeled.txt: 200 uM diamide 20 uM protein	0.0002	182.995	-8.51719	5.20946
full_len_amylofit.txt: 20 uM_2	2e-05	160.492	-10.8198	5.07824			amylofit_raw_data_reduced_labeled.txt: 200 uM diamide 20 uM protein	0.0002	184.994	-8.51719	5.22032
full_len_amylofit.txt: 20 uM_2	2e-05	154.995	-10.8198	5.04339			amylofit_raw_data_reduced_labeled.txt: 200 uM diamide 20 uM protein	0.0002	183.995	-8.51719	5.21491
full_len_amylofit.txt: 20 uM_2	2e-05	155.991	-10.8198	5.0498			amylofit_raw_data_reduced_labeled.txt: 200 uM diamide 20 uM protein	0.0002	186.992	-8.51719	5.23107
full_len_amylofit.txt: 36.9 uM_2	3.69e-05	108.993	-10.2073	4.69129			amylofit_raw_data_reduced_labeled.txt: 50 uM diamide 20 uM protein	5e-05	316.995	-9.90349	5.75889
full_len_amylofit.txt: 36.9 uM_2	3.69e-05	107.992	-10.2073	4.68206			amylofit_raw_data_reduced_labeled.txt: 50 uM diamide 20 uM protein	5e-05	306.997	-9.90349	5.72684
full_len_amylofit.txt: 36.9 uM_2	3.69e-05	105.493	-10.2073	4.65864			amylofit_raw_data_reduced_labeled.txt: 50 uM diamide 20 uM protein	5e-05	300.995	-9.90349	5.70709
full_len_amylofit.txt: 36.9 uM_2	3.69e-05	102.995	-10.2073	4.63468			amylofit_raw_data_reduced_labeled.txt: 50 uM diamide 20 uM protein	5e-05	289.996	-9.90349	5.66987
							amylofit_raw_data_reduced_labeled.txt: 30 uM diamide 20 uM protein	3e-05	372.998	-10.4143	5.92157
							amylofit_raw_data_reduced_labeled.txt: 30 uM diamide 20 uM protein	3e-05	371.999	-10.4143	5.91889
							amylofit_raw_data_reduced_labeled.txt: 30 uM diamide 20 uM protein	3e-05	372.996	-10.4143	5.92157
							amylofit_raw_data_reduced_labeled.txt: 30 uM diamide 20 uM protein	3e-05	366.996	-10.4143	5.90535
							amylofit_raw_data_reduced_labeled.txt: 20 uM diamide 20 uM protein	2e-05	466.994	-10.8198	6.14632
							amylofit_raw_data_reduced_labeled.txt: 20 uM diamide 20 uM protein	2e-05	481.997	-10.8198	6.17794
							amylofit_raw_data_reduced_labeled.txt: 20 uM diamide 20 uM protein	2e-05	478.995	-10.8198	6.17169
							amylofit_raw_data_reduced_labeled.txt: 20 uM diamide 20 uM protein	2e-05	481.997	-10.8198	6.17794
							amylofit_raw_data_reduced_labeled.txt: 10 uM diamide 20 uM protein	1e-05	762.996	-11.5129	6.63725
							amylofit_raw_data_reduced_labeled.txt: 10 uM diamide 20 uM protein	1e-05	784.996	-11.5129	6.66568
							amylofit_raw_data_reduced_labeled.txt: 10 uM diamide 20 uM protein	1e-05	718.997	-11.5129	6.57786
							amylofit_raw_data_reduced_labeled.txt: 10 uM diamide 20 uM protein	1e-05	713.996	-11.5129	6.57088
							amylofit_raw_data_reduced_labeled.txt: 5 uM diamide 20 uM protein	5e-06	861.998	-12.2061	6.75925
							amylofit_raw_data_reduced_labeled.txt: 5 uM diamide 20 uM protein	5e-06	840.996	-12.2061	6.73459
							amylofit_raw_data_reduced_labeled.txt: 5 uM diamide 20 uM protein	5e-06	842.999	-12.2061	6.73697
							amylofit_raw_data_reduced_labeled.txt: 5 uM diamide 20 uM protein	5e-06	850.995	-12.2061	6.74641
							amylofit_raw_data_reduced_labeled.txt: 2 uM diamide 20 uM protein	2e-06	1004	-13.1224	6.91175
							amylofit_raw_data_reduced_labeled.txt: 2 uM diamide 20 uM protein	2e-06	1017.99	-13.1224	6.92559
							amylofit_raw_data_reduced_labeled.txt: 2 uM diamide 20 uM protein	2e-06	1053	-13.1224	6.9594
							amylofit_raw_data_reduced_labeled.txt: 2 uM diamide 20 uM protein	2e-06	1077.99	-13.1224	6.98286
							amylofit_raw_data_reduced_labeled.txt: 2 mM diamide 10 uM protein	0.002	825.996	-6.21461	6.71659
							amylofit_raw_data_reduced_labeled.txt: 2 mM diamide 10 uM protein	0.002	758.992	-6.21461	6.63199
							amylofit_raw_data_reduced_labeled.txt: 2 mM diamide 10 uM protein	0.002	631.002	-6.21461	6.44731
							amylofit_raw_data_reduced_labeled.txt: 2 mM diamide 10 uM protein	0.002	715.991	-6.21461	6.57367
							amylofit_raw_data_reduced_labeled.txt: 1 mM diamide 10 uM protein	0.001	543.992	-6.90776	6.29893
							amylofit_raw_data_reduced_labeled.txt: 1 mM diamide 10 uM protein	0.001	582.992	-6.90776	6.36817
							amylofit_raw_data_reduced_labeled.txt: 1 mM diamide 10 uM protein	0.001	622.991	-6.90776	6.43453
							amylofit_raw_data_reduced_labeled.txt: 200 uM diamide 10 uM protein	0.0002	442.994	-8.51719	6.09356
							amylofit_raw_data_reduced_labeled.txt: 200 uM diamide 10 uM protein	0.0002	450.992	-8.51719	6.11145
							amylofit_raw_data_reduced_labeled.txt: 200 uM diamide 10 uM protein	0.0002	468.992	-8.51719	6.15059
							amylofit_raw_data_reduced_labeled.txt: 200 uM diamide 10 uM protein	0.0002	462.993	-8.51719	6.13771
							amylofit_raw_data_reduced_labeled.txt: 50 uM diamide 10 uM protein	5e-05	609.995	-9.90349	6.41345
							amylofit_raw_data_reduced_labeled.txt: 50 uM diamide 10 uM protein	5e-05	578.993	-9.90349	6.36129
							amylofit_raw_data_reduced_labeled.txt: 50 uM diamide 10 uM protein	5e-05	544.994	-9.90349	6.30078
							amylofit_raw_data_reduced_labeled.txt: 50 uM diamide 10 uM protein	5e-05	515.994	-9.90349	6.24609
							amylofit_raw_data_reduced_labeled.txt: 30 uM diamide 10 uM protein	3e-05	597.993	-10.4143	6.39358
							amylofit_raw_data_reduced_labeled.txt: 30 uM diamide 10 uM protein	3e-05	628.994	-10.4143	6.44412
							amylofit_raw_data_reduced_labeled.txt: 30 uM diamide 10 uM protein	3e-05	561.995	-10.4143	6.33149
							amylofit_raw_data_reduced_labeled.txt: 30 uM diamide 10 uM protein	3e-05	593.994	-10.4143	6.38687
							amylofit_raw_data_reduced_labeled.txt: 20 uM diamide 10 uM protein	2e-05	674.994	-10.8198	6.5147
							amylofit_raw_data_reduced_labeled.txt: 20 uM diamide 10 uM protein	2e-05	690.996	-10.8198	6.53813
							amylofit_raw_data_reduced_labeled.txt: 20 uM diamide 10 uM protein	2e-05	718.996	-10.8198	6.57786
							amylofit_raw_data_reduced_labeled.txt: 20 uM diamide 10 uM protein	2e-05	825.995	-10.8198	6.71659
							amylofit_raw_data_reduced_labeled.txt: 10 uM diamide 10 uM protein	1e-05	998.991	-11.5129	6.90675
							amylofit_raw_data_reduced_labeled.txt: 10 uM diamide 10 uM protein	1e-05	1041.99	-11.5129	6.94889
							amylofit_raw_data_reduced_labeled.txt: 10 uM diamide 10 uM protein	1e-05	973.998	-11.5129	6.88141
							amylofit_raw_data_reduced_labeled.txt: 10 uM diamide 10 uM protein	1e-05	954.998	-11.5129	6.86171
							amylofit_raw_data_reduced_labeled.txt: 5 uM diamide 10 uM protein	5e-06	1108	-12.2061	7.01031
							amylofit_raw_data_reduced_labeled.txt: 5 uM diamide 10 uM protein	5e-06	1095	-12.2061	6.99851
							amylofit_raw_data_reduced_labeled.txt: 5 uM diamide 10 uM protein	5e-06	1091	-12.2061	6.99485
							amylofit_raw_data_reduced_labeled.txt: 5 uM diamide 10 uM protein	5e-06	1048	-12.2061	6.95464
							amylofit_raw_data_reduced_labeled.txt: 2 uM diamide 10 uM protein	2e-06	1340	-13.1224	7.20042
							amylofit_raw_data_reduced_labeled.txt: 2 uM diamide 10 uM protein	2e-06	1333	-13.1224	7.19518
							amylofit_raw_data_reduced_labeled.txt: 2 uM diamide 10 uM protein	2e-06	1352.99	-13.1224	7.21008
							amylofit_raw_data_reduced_labeled.txt: 2 uM diamide 10 uM protein	2e-06	1363.01	-13.1224	7.21745

## Sheet: Fig_1e
##BLOCKS= 8
Note:
PROTOCOL REVISION HISTORY:
v1.0.0: original protocol created (MDC)
v1.0.1: 06/30/05 - Updated, spell checked, & formatted to new style guide. (DW)
READER SUITABILITY:
EMax, VMax, ThermoMax, VersaMax, SpectraMax, SpectraMax Plus, SpectraMax Plus 384, SpectraMax 190, SpectraMax 340PC, SpectraMax 340PC 384, SpectraMax M2, SpectraMax M5
~End
Note:
Basic Endpoint Protocol
Unfamiliar with SoftMax Pro software?
If you are new to SoftMax Pro software, we strongly recommended spending time familiarizing yourself with the powerful features by completing at least one of the tutorials located in the Tutorials folder.
Protocol Use
Use this protocol for endpoint assays that have unknowns that will have concentrations interpolated from a standard curve. Modify the instrument setup for the wavelength(s) of interest for your assay. You may also modify the template to include additional standards, unknowns, and controls.
~End
Plate:	Plate01	1.3	TimeFormat	Kinetic	Fluorescence	TRUE	Raw	FALSE	1201	144000	120				1	482	1	12	96	435	Automatic	475			6	Medium			1	6	None
Time(hh:mm:ss)	Temperature(¡C)	A1	A2	A3	A4	A5	A6	A7	A8	A9	A10	A11	A12	B1	B2	B3	B4	B5	B6	B7	B8	B9	B10	B11	B12	C1	C2	C3	C4	C5	C6	C7	C8	C9	C10	C11	C12	D1	D2	D3	D4	D5	D6	D7	D8	D9	D10	D11	D12
00:00:00	25.4	28.487	29.69	30.456	30.377	31.652	30.405	32.303	30.301	32.009	31.853	31.722	32.35	32.81	31.275	33.14	32.172	31.706	33.158	32.125	32.173	32.473	34.597	32.385	32.615	32.204	31.794	33.265	32.301	32.208	32.887	33.441	31.531	33.22	32.672	34.911	33.786	22.045	23.946	22.802	23.555	15.541	25.678	24.309	23.849	24.236	24.943	24.197	23.914
02:00:00	25.4	29.931	29.796	30.115	30.089	30.96	31.392	32.405	31.317	31.409	31.639	31.48	31.258	32.315	31.078	32.716	32.885	32.426	32.882	31.57	32.169	32.733	34.599	32.203	33.457	32.582	32.353	32.641	31.815	31.487	32.645	31.92	31.149	31.18	31.186	33.71	34.582	22.751	24.112	24.827	24.347	16.258	26.385	24.648	23.5	25.174	24.68	23.138	23.572
04:00:00	25.4	28.968	30.102	30.048	30.602	31.119	30.737	31.873	31.826	31.046	30.919	31.16	30.897	31.398	30.916	32.102	32.906	32.255	32.329	31.464	31.197	32.712	32.786	32.511	32.193	31.174	32.704	33.555	31.929	31.711	32.217	30.981	31.939	31.921	33.707	34.697	32.993	22.338	24.907	24.035	24.28	16.332	26.993	24.43	23.179	24.7	23.78	22.88	23.058
06:00:00	25.4	29.95	31.449	30.867	30.481	31.187	30.628	32.361	31.513	34.04	32.289	31.211	31.48	30.905	31.337	31.555	32.611	31.572	33.097	32.707	31.097	33.172	32.914	32.945	31.285	31.233	31.704	32.089	30.93	31.46	32.631	32.069	31.747	32.949	30.239	33.629	32.399	22.09	24.766	24.583	23.654	15.257	26.967	25.259	23.93	25.116	23.959	23.655	23.493
08:00:00	25.4	31.416	31.4	31.124	30.99	32.605	31.814	34.435	34.978	32.39	30.891	32.216	30.936	33.07	32.125	31.753	32.494	31.84	31.772	31.602	32.393	32.691	33.528	32.405	31.972	31.471	31.251	32.266	31.148	31.361	32.89	32.624	31.885	32.013	31.048	33.046	32.924	23.04	24.158	25.507	24.108	15.737	28.253	24.585	24.654	25.004	24.471	24.327	24.144
10:00:00	25.4	31.161	31.589	31.219	32.934	33.281	33.104	33.602	38.661	31.675	31.168	31.863	31.072	32.038	31.219	31.178	31.373	32.18	31.979	30.921	31.695	32.096	32.388	31.082	32.66	30.815	32.211	32.016	31.622	31.356	32.163	30.8	29.893	32.349	30.966	34.124	32.434	22.679	24.437	24.9	24.455	15.834	27.19	25.473	23.587	24.971	24.557	23.578	24.778
12:00:00	25.4	31.518	32.065	32.923	33.028	33.198	33.467	35.207	43.99	32.113	31.251	32.965	33.057	32.533	31.508	32.394	33.235	30.669	31.568	32.308	32.106	30.809	33.179	32.378	32.81	31.293	31.68	32.887	31.119	31.956	31.394	32.327	30.25	32.03	30.871	33.324	32.556	22.634	25.519	25.664	24.719	15.976	27.418	24.762	24.202	24.743	24.574	23.633	23.947
14:00:00	25.4	32.439	31.959	32.452	33.232	34.121	33.942	35.664	53.689	32.883	32.85	32.097	32.556	31.839	30.652	32.035	33.296	31.249	31.925	31.52	31.182	31.639	33.165	32.977	31.503	32.057	31.882	30.933	31.536	31.89	32.455	31.116	30.706	31.954	30.909	33.464	31.386	22.907	24.287	25.974	24.371	15.921	28.019	26.366	24.98	24.979	24.049	24.248	23.742
16:00:00	25.4	32.475	32.48	33.897	35.17	34.937	34.566	36.523	62.773	32.31	33.347	32.73	33.018	32.026	31.491	32.356	32.559	30.547	32.418	31.296	31.728	31.935	31.605	31.987	31.519	30.348	31.245	32.588	30.332	31.28	31.061	31.216	30.157	31.679	30.035	33.018	33.789	22.349	24.402	26.115	24.545	16.072	28.253	24.439	24.564	24.576	24.112	23.316	23.812
18:00:00	25.4	33.269	34.053	35.093	36.571	36.362	36.613	37.241	76.233	33.306	33.054	33.527	33.467	31.464	32.25	32.264	31.562	31.486	32.818	32.226	32.104	31.671	33.059	32.079	31.758	31.102	30.284	31.731	31.307	31.435	31.252	30.914	30.335	30.853	30.306	33.3	32.121	23.062	25.523	26.964	23.936	15.859	27.773	25.708	24.862	24.508	23.347	23.585	24.329
20:00:00	25.4	34.223	35.248	34.651	37.665	38.553	38.533	39.499	88.402	33.892	33.562	34.02	33.45	32.878	30.35	33.039	34.364	31.69	33.55	31.63	31.828	31.528	34.754	31.597	32.75	30.931	31.426	32.214	31.328	30.615	31.679	30.426	30.744	32.319	30.585	32.986	32.581	22.58	24.135	26.674	25.244	16.363	27.811	26.206	24.612	25.111	24.635	24.878	24.482
22:00:00	25.4	35.428	35.073	37.659	39.834	40.543	38.592	39.656	101.13	33.794	34.908	33.458	34.577	32.997	32.007	33.222	33.646	32.119	31.434	31.853	31.284	31.988	33.278	31.132	32.276	32.508	30.51	31.548	31.448	31.971	31.262	30.967	30.562	32.068	29.756	33.223	32.504	22.957	25.499	27.038	25.49	15.735	28.025	25.554	23.592	25.86	25.57	24.598	23.663
1 day, 0:00:00	25.4	36.195	37.306	38.747	40.675	40.834	39.47	42.013	111.445	34.825	34.434	35.134	34.424	31.297	32.165	31.833	34.163	31.507	31.341	32.276	30.933	31.887	32.321	32.046	31.377	32.006	30.832	30.996	31.136	31.698	31.67	31.2	31.394	31.12	30.052	32.608	32.488	22.579	25.181	27.036	24.879	15.977	29.036	26.492	26.118	25.729	24.955	24.929	25.749
1 day, 2:00:00	25.4	36.64	37.107	38.423	42.907	42.138	41.399	43.443	110.126	36.764	34.991	35.143	35.805	31.861	31.676	31.961	33.258	32.023	31.483	30.666	30.997	31.581	33.08	31.88	31.632	30.65	30.748	31.161	31.155	30.89	30.535	31.942	30.937	30.735	29.788	33.356	32.128	24.328	24.741	26.713	24.66	15.287	28.041	27.319	25.198	25.538	24.965	24.825	25.577
1 day, 4:00:00	25.4	37.147	37.555	39.466	43.401	45.412	44.577	46.858	112.076	37.409	36.661	36.584	37.104	32.952	31.128	32.523	34.266	31.425	32.132	32.941	32.551	31.391	34.523	32.442	31.284	31.392	32.439	32.657	30.887	32.152	31.83	31.457	31.035	31.64	30.159	33.094	32.457	24.025	24.204	27.333	24.975	16.72	28.93	27.69	25.682	26.029	25.807	25.147	25.711
1 day, 6:00:00	25.4	39.046	38.437	41.397	46.003	48.431	46.662	49.022	109.278	37.871	38.584	37.786	37.792	33.036	31.335	32.768	33.848	32.49	33.101	31.71	31.374	31.011	32.243	31.728	32.801	31.447	31.126	31.199	31.137	31.405	30.858	31.364	29.949	30.239	31.312	33.151	32.021	23.526	24.833	28.297	24.887	16.04	29.227	27.113	26.556	26.536	25.738	24.718	26.141
1 day, 8:00:00	25.4	39.227	40.486	43.053	48.563	48.946	47.924	52.38	107.741	39.001	38.807	38.992	39.616	33.278	33.69	33.547	34.707	32.763	33.388	32.049	30.867	31.905	33.339	33.227	33.104	31.787	30.778	32.099	31.949	32.344	31.598	30.898	30.449	31.319	29.96	33.205	33.119	23.688	24.882	28.469	26.071	16.252	29.395	27.66	25.355	26.48	26.827	25.424	26.255
1 day, 10:00:00	25.4	40.93	40.749	43.145	49.352	50.833	50.619	53.228	102.197	39.192	41.173	40.167	40.835	34.243	33.352	33.64	36.261	32.834	33.219	32.146	32.932	32.253	33.546	31.734	32.046	31.543	30.919	33.073	32.811	31.679	31.864	31.566	31.35	31.269	31.289	32.697	32.53	24.38	25.081	27.635	25.885	16.39	29.607	27.642	24.971	26.892	25.88	25.06	26.294
1 day, 12:00:00	25.4	42.19	42.955	45.208	50.696	53.65	53.471	55.706	92.645	41.471	42.725	42.563	42.217	33.293	31.695	33.385	35.226	33.159	33.924	32.122	32.839	32.129	33.794	32.455	33.222	31.791	31.223	32.845	30.506	31.779	31.772	30.279	30.901	30.076	30.086	33.483	31.141	24.23	25.229	28.749	24.998	15.878	30.079	27.621	26.557	27.469	26.784	25.644	26.219
1 day, 14:00:00	25.4	42.176	42.927	45.5	53.309	56.116	55.504	59.267	86.191	44.927	44.512	43.121	43.851	33.249	32.647	32.697	36.834	31.466	32.516	32.283	32.762	31.059	33.903	32.476	32.872	31.559	30.956	31.974	30.524	31.371	32.153	31.214	30.998	31.243	30.804	32.759	33.155	24.12	26.129	28.618	25.599	15.368	30.104	27.278	26.078	27.939	26.224	26.162	26.831
1 day, 16:00:00	25.4	42.356	44.419	47.096	53.998	57.005	57.765	60.271	82.387	43.977	46.138	44.781	46.873	34.264	33.834	34.435	36.265	32.574	33.392	32.134	32.899	32.669	34.645	32.936	31.877	30.889	31.484	32.396	31.372	32.298	31.592	31.271	31.214	32.079	30.911	33.184	33.324	23.821	25.365	27.561	25.572	15.82	30.591	27.886	26.366	27.826	27.229	26.936	27.418
1 day, 18:00:00	25.4	44.55	45.67	50.097	54.963	61.709	61.112	63.43	76.685	47.416	48.289	48.185	48.084	34.852	33.694	34.115	36.853	33.017	33.634	32.479	33.983	32.308	33.439	33.327	33.044	32.118	33.141	32.669	32.076	30.973	31.99	31.809	30.932	30.713	30.698	32.838	32.219	23.126	25.899	29.188	25.253	16.494	30.302	27.871	27.015	28.289	26.607	27.659	27.7
1 day, 20:00:00	25.4	44.636	46.938	49.034	58.061	63.59	63.328	68.137	74.11	49.788	49.818	49.994	50.542	35.212	34.128	35.319	36.579	31.606	33.049	32.447	33.194	32.513	33.841	33.302	32.057	32.643	31.897	32.157	31.236	31.325	31.908	32.006	31.206	32.172	30.548	32.51	33.081	24.38	24.854	28.715	25.134	15.187	31.558	28.833	26.857	28.552	27.541	26.599	27.219
1 day, 22:00:00	25.4	45.472	48.187	49.885	60.341	63.982	65.381	70.065	72.558	52.298	51.682	52.697	53.83	36.124	34.217	35.018	36.753	32.102	33.732	33.588	32.732	32.353	34.333	33.049	32.217	31.252	31.285	32.888	31.088	31.182	30.704	32.296	30.22	29.75	30.059	32.546	32.369	23.938	25.607	28.868	25.73	16.09	32.039	28.004	27.053	28.925	27.24	27.146	28.684
2 days, 0:00:00	25.4	46.536	49.519	52.716	61.834	68.167	66.968	72.295	72.352	55.053	55.494	56.393	56.173	35.314	35.001	34.609	36.995	33.295	34.34	34.379	32.997	31.842	34.202	32.186	33.568	31.11	32.645	32.457	31.445	31.368	31.636	30.304	30.43	32.212	30.844	33.066	33.279	24.743	25.46	27.498	26.184	15.704	31.651	29.554	26.747	29.335	28.698	27.088	28.934
2 days, 2:00:00	25.4	48.95	50.098	54.009	63.96	70.412	70.227	76.34	74.138	58.819	58.634	58.294	59.718	36.496	35.347	36.401	37.264	33.395	33.742	33.481	33.198	33.039	35.505	32.917	32.702	32.013	31.768	32.269	31.664	31.205	31.976	30.21	30.32	30.877	29.804	32.823	32.687	25.155	26.952	29.014	26.72	16.136	32.38	29.068	27.115	29.177	29.565	27.868	28.198
2 days, 4:00:00	25.4	48.67	51.174	54.33	64.848	74.728	72.95	80.265	76.19	62.89	61.981	62.267	61.289	35.023	35.661	36.479	38.321	34.705	33.886	34.464	33.924	32.596	34.544	33.367	33.173	30.675	31.241	31.609	32.616	30.902	31.192	30.343	30	30.24	31.011	33.278	32.765	23.813	25.883	30.156	26.437	15.816	33.423	29.574	28.083	30.315	29.388	28.228	29.775
2 days, 6:00:00	25.4	49.284	51.631	54.334	69.23	75.646	76.015	80.605	78.136	66.705	66.044	66.194	65.975	37.07	36.742	36.771	38.909	34.493	34.631	34.068	36.062	33.866	34.942	34.765	33.641	31.398	32.154	32.394	32.174	30.937	31.657	31.83	30.681	32.57	30.625	33.195	32.681	23.267	25.411	29.562	26.514	16.243	32.937	29.126	26.731	30.621	29.106	28.366	30.076
2 days, 8:00:00	25.4	49.335	53.373	57.131	70.186	80.113	76.802	82.715	82.531	67.834	68.002	68.062	71.253	36.982	36.416	36.704	40.431	34.545	34.749	33.868	34.544	32.972	35.088	33.271	33.08	32.224	32.014	33.081	32.702	31.061	32.11	31.716	30.52	31.56	30.479	33.394	31.983	24.176	25.744	27.931	26.547	16.388	34.325	29.941	27.095	30.655	30.237	29.835	29.473
2 days, 10:00:00	25.4	52.635	53.681	58.735	72.543	82.18	80.419	86.175	84.714	73.077	72.028	73.24	74.163	37.541	35.914	39.363	39.493	34.82	35.879	34.99	33.849	32.76	35.025	33.492	34.121	33.107	33.265	31.804	31.718	30.442	31.877	30.763	31.344	31.313	30.237	32.599	31.385	23.922	25.977	28.437	25.742	16.637	33.531	30.428	27.98	31.814	31.059	28.543	31.354
01:00:00	25.4	53.106	56.326	58.834	74.412	85.357	82.342	90.325	86.566	76.247	77.427	75.457	76.283	36.801	37.491	37.795	40.975	35.24	36.922	35.068	35.877	33.006	35.234	33.256	33.576	31.594	31.966	31.844	31.301	31.628	31.619	30.847	30.92	31.361	31.581	33.693	33.278	23.61	25.992	29.571	25.646	16.861	34.435	29.891	28.187	32.077	30.841	30.209	32.341
01:02:00	25.4	55.666	57.42	59.549	77.314	87.013	84.752	98.357	88.446	79.694	80.545	81.69	81.562	38.535	37.827	39.284	41.35	34.321	36.225	35.218	34.845	33.706	35.782	33.714	34.054	32.655	31.995	33.232	32.595	31.848	32.608	31.5	30.283	30.788	30.34	32.659	30.981	24.77	26.854	29.735	26.432	16.711	34.704	30.306	27.426	32.631	31.547	31.35	30.686
01:04:00	25.4	54.181	56.568	60.531	75.658	88.169	86.771	93.01	89.421	82.655	82.592	84.275	84.687	38.463	37.893	38.503	42.454	33.958	36.766	35.23	35.38	33.167	34.795	33.228	32.879	32.051	32.349	33.279	31.589	32.822	30.665	30.266	31.052	30.732	29.366	32.557	31.431	24.106	26.852	30.279	26.629	16.717	34.25	30.899	28.521	33.296	31.498	30.448	31.633
01:06:00	25.4	56.583	57.879	63.433	80.489	91.449	90.916	98.631	92.34	90.67	86.137	87.638	87.784	38.97	39.814	41.147	43.196	35.238	36.765	35.864	35.837	33.261	34.893	34.555	34.451	31.866	32.906	34.018	32.013	31.762	32.051	32.108	29.726	30.545	31.149	33.428	32.353	23.895	26.773	29.571	26.402	15.934	34.75	31.009	28.191	34.347	31.574	30.781	31.9
01:08:00	25.4	57.785	59.081	64.355	81.154	95.453	93.502	100.471	96.155	93.012	91.189	93.067	93.71	40.805	38.898	41.597	44.08	36.081	36.866	37.725	36.628	33.156	35.816	35.193	34.14	31.893	31.959	33.244	31.828	31.396	32.825	31.353	30.66	31.316	30.121	33.928	32.109	25.1	26.169	29.823	27.125	17.347	33.86	31.794	29.374	34.153	34.348	32.004	33.159
01:10:00	25.3	58.025	61.033	64.957	82.889	96.533	96.623	102.539	99.196	96.136	94.418	99.589	97.352	41.307	41.479	41.797	43.091	35.945	36.518	36.696	36.836	34.593	35.454	35.476	34.209	31.971	31.723	32.431	32.108	31.154	32.216	31.126	31.04	30.795	29.506	32.488	32.043	24.277	26.828	29.186	26.515	16.621	35.278	31.695	28.642	34.569	34.094	32.149	32.757
01:12:00	25.3	59.316	60.448	64.867	85.229	97.514	97.072	104.299	101.331	102.95	99.735	102.127	102.097	41.413	41.588	43.853	45.472	36.898	38.755	37.363	37.786	35.32	35.082	34.979	35.567	32.5	30.96	31.959	31.609	31.146	30.865	31.059	31.913	31.265	30.933	31.935	32.425	25.02	27.44	30.757	26.683	17.273	35.172	32.085	29.186	36.004	33.979	32.452	34.772
01:14:00	25.3	59.274	64.086	69.824	87.694	101.154	100.87	108.419	102.883	106.602	104.892	108.439	106.832	43.177	43.55	44.137	47.968	38.492	37.663	37.671	36.795	34.902	36.984	35.446	34.622	33.133	32.104	33.916	32.507	32.054	31.309	30.709	31.467	31.39	30.944	32.425	32.413	24.714	26.724	29.494	26.597	16.8	35.001	31.346	29.559	35.336	36.552	33.314	35.425
01:16:00	25.3	60.176	63.02	67.875	89.336	105.231	102.427	111.677	106.035	112.267	109.03	112.916	112.398	43.616	44.094	44.702	48.418	37.022	38.657	38.298	38.188	35.828	37.053	34.678	35.248	31.755	32.301	32.669	32.332	30.414	31.959	31.548	31.33	31.064	30.903	31.804	32.616	25.036	26.268	30.217	27.505	16.55	36.713	31.513	29.507	36.113	36.557	34.308	36.101
01:18:00	25.3	61.141	62.587	70.53	91.11	106.229	105.671	111.168	109.037	115.385	113.902	116.773	114.756	45.443	44.502	46.54	48.003	38.112	40.616	39.001	39.237	35.043	35.685	35.831	35.352	31.622	30.555	33.303	32.332	31.348	32.251	30.817	31.187	32.32	30.595	32.006	32.526	24.276	27.264	30.158	26.453	16.524	36.324	32.825	31.333	37.566	36.637	34.663	37.291
01:20:00	25.3	61.794	65.908	72.197	93.267	109.985	104.719	117.725	110.568	121.413	118.436	120.423	120.886	46.48	44.929	48.367	50.245	39.737	40.443	39.765	39.454	37.533	36.862	36.514	36.533	33.239	33.432	33.098	33.693	31.216	32.84	32.647	30.506	30.739	30.085	32.43	32.629	24.492	27.144	30.285	26.156	17.939	37.14	32.087	29.706	39.077	37.083	35.091	36.242
01:22:00	25.3	62.734	66.19	72.879	94.758	110.527	109.658	118.215	112.209	127.421	123.279	125.168	125.058	46.385	47.331	47.812	51.763	39.407	40.562	40.1	39.597	35.413	37.415	35.966	35.547	33.057	32.103	33.271	32.343	31.28	30.603	31.815	30.688	30.546	30.895	33.663	31.528	24.478	26.594	31.142	27.743	16.338	38.592	31.679	30.801	38.089	36.962	36.285	37.591
01:24:00	25.3	63.483	66.94	72.179	96.439	114.053	112.908	120.613	115.101	130.551	127.774	129.514	127.521	47.333	47.414	48.62	52.401	40.001	41.448	41.239	40.138	36.598	38.005	35.253	35.994	32.448	32.144	33.496	32.419	31.952	31.479	31.839	31.851	31.178	29.729	32.957	32.149	25.79	27.849	31.15	27.195	16.914	38.052	32.596	30.095	39.589	38.813	37.074	37.501
01:26:00	25.3	63.933	66.42	74.118	96.1	114.373	114.605	123.778	116.613	134.891	132.197	135.175	135.361	48.688	48.478	51.09	54.286	40.806	41.66	42.282	41.593	36.149	38.442	36.999	36.5	32.624	33.141	34.719	32.215	31.841	31.881	31.14	31.682	30.004	30.828	32.526	31.707	24.738	27.321	30.819	28.183	16.972	36.764	33.808	29.434	39.064	39.064	36.866	38.578
01:28:00	25.3	64.186	69.09	75.93	99.208	115.625	117.077	125.748	121.08	140.568	139.492	138.671	138.793	50.423	51.478	53.098	54.682	42.59	42.006	41.295	40.741	36.468	38.362	37.325	36.58	32.933	33.328	33.4	32.688	32.192	32.067	31.94	31.047	30.947	29.989	32.206	32.365	25.223	26.803	31.393	27.992	16.379	37.367	34.291	31.474	41.145	38.562	37.953	39.658
01:30:00	25.3	67.701	68.75	76.036	102.291	121.677	120.818	128.987	122.619	144.137	142.468	142.931	145.247	51.47	49.884	54.606	57.148	41.459	43.291	42.886	42.671	36.251	39.2	37.978	37.066	32.402	33.34	33.704	33.827	31.146	32.695	31.05	32.047	30.553	29.645	33.278	32.632	24.208	27.767	31.969	27.917	16.634	38.291	34.044	30.681	41.127	39.948	38.001	38.613
01:32:00	25.3	67.681	70.182	76.962	104.423	122.501	121.786	129.356	126.085	149.345	146.651	150.777	148.785	54.162	52.746	57.197	59.568	42.538	43.412	43.934	43.827	37.666	39.559	37.129	38.881	32.667	32.529	34.686	32.433	33.052	32.442	32.541	30.789	31.277	30.341	32.401	32.396	25.984	28.028	30.894	28.147	16.764	40.08	35.213	31.905	41.573	41.41	40.347	39.941
01:34:00	25.3	69.571	71.802	79.958	104.877	123.263	122.792	134.584	128.948	156.445	151.142	154.975	153.207	54.589	55.498	57.458	60.467	43.691	45.603	44.483	43.396	36.913	40.037	39.317	37.432	33.339	34.01	34.353	32.883	32.219	31.062	31.469	31.478	30.463	30.644	33.161	32.235	24.423	28.001	31.104	27.604	17.102	39.842	34.221	32.619	42.657	42.007	38.954	40.687
01:36:00	25.3	68.918	71.978	80.645	106.898	126.805	125.003	137.211	128.577	155.441	155.283	159.076	157.451	53.923	55.866	60.054	62.055	43.908	46.31	45.284	45.643	38.585	39.671	38.691	38.967	33.134	34.222	33.603	32.277	31.777	32.815	31.934	31.405	30.641	30.469	33.554	32.508	25.303	27.581	29.784	28.174	17.427	39.604	34.792	33.311	43.908	41.906	39.257	42.057
01:38:00	25.3	71.285	73.601	80.322	107.222	130.581	128.016	139.897	130.851	164.646	161.297	163.095	164.394	58.231	58.076	60.506	64.42	45.983	46.447	45.354	46.859	38.378	40.258	39.046	39.221	33.881	33.454	34.689	32.922	32.144	31.748	31.737	30.682	30.674	29.996	32.385	32.279	24.583	27.122	30.369	28.385	16.335	39.871	35.24	31.118	42.767	42.628	40.658	42.42
01:40:00	25.3	71.675	76.221	82.415	107.875	131.233	130.2	140.102	133.785	170.738	164.754	166.718	166.691	59.055	58.088	61.601	65.192	45.614	48.241	47.321	47.333	39.45	39.828	39.432	38.698	34.258	32.594	33.938	33.216	31.558	32.558	32.206	30.727	30.643	31.619	31.731	31.621	25.397	27.849	31.297	27.006	16.699	40.413	35.132	32.082	45.534	41.395	41.686	44.243
01:42:00	25.3	71.334	74.039	83.321	113.177	134.654	135.116	144.288	138.088	172.349	168.956	175.368	173.291	60.182	61.033	65.758	67.664	47.012	48.652	46.718	48.984	39.881	42.001	40.486	39.616	32.799	35.042	34.419	33.92	31.902	32.415	30.973	31.516	31.662	30.247	32.282	32.112	26.022	28.157	30.893	29	16.957	40.834	35.074	33.014	44.552	44.461	42.022	44.586
01:44:00	25.3	73.888	76.086	82.745	112.702	135.542	134.775	147.149	137.808	178.125	172.662	177.716	178.507	62.733	62.042	65.638	68.312	47.957	51.011	48.683	48.694	39.184	42.763	41.095	40.284	32.58	33.573	33.736	35.024	32.408	31.371	32.476	31.41	31.556	30.464	32.492	31.045	25.71	28.167	30.723	28.212	16.314	40.197	36.645	32.915	46.964	44.213	42.934	44.822
01:46:00	25.3	73.79	78.394	86.353	115.958	137.324	140.22	148.235	141.054	181.126	178.971	182.753	181.749	64.076	64.296	68.39	70.62	48.959	50.742	50.59	50.954	40.255	41.551	40.932	39.171	32.73	33.526	34.435	34.013	31.639	32.015	32.751	32.139	32.199	30.84	33.45	31.031	25.717	29.108	31.45	28.127	16.304	40.97	35.03	33.382	47.002	45.012	43.204	45.371
01:48:00	25.3	74.565	77.475	85.092	115.908	140.8	136.735	151.817	140.805	184.931	181.992	188.798	184.991	65.046	67.091	70.21	73.012	49.962	51.385	50.588	51.47	41.628	43.448	40.859	42.095	33.903	33.615	35.74	32.731	31.986	32.727	33.249	32.321	30.769	30.391	33.304	31.725	26.014	28.354	30.759	29.287	16.957	41.593	36.793	32.782	48.303	47.147	44.293	45.391
01:50:00	25.3	74.65	80.397	87.035	120.673	141.747	141.28	154.572	145.742	193.61	186.407	190.354	190.796	65.492	68.716	72.689	76.335	51.212	53.184	52.586	52.854	41.898	43.608	41.282	42.888	32.943	33.671	34.149	34.03	32.133	31.727	32.503	30.967	31.637	29.587	32.415	32.846	26.173	28.288	30.957	29.075	16.38	41.974	36.292	33.031	47.974	47.325	44.409	46.764
01:52:00	25.3	75.955	81.782	88.83	120.109	146.725	143.094	156.489	146.495	199.1	191.929	196.266	196.235	69.459	70.759	74.192	77.671	52.492	54.122	52.867	54.043	42.03	43.385	43.416	42.783	33.69	34.551	35.262	33.834	32.143	31.991	31.527	32.26	31.744	30.778	32.638	31.463	25.889	27.89	30.845	29.124	16.284	42.51	36.56	33.262	48.89	48.177	47.491	48.507
01:54:00	25.3	76.139	82.05	90.195	120.966	150.101	144.604	156.745	149.229	205.454	198.342	203.426	200.735	71.48	73.307	75.546	79.941	54.994	55.711	54.862	55.168	42.415	45.326	43.709	43.719	33.402	34.18	35.582	34.082	31.968	33.399	31.82	32.206	31.113	29.539	32.923	33.444	24.66	28.625	30.494	28.044	16.695	42.07	36.68	33.249	50.582	49.005	46.738	48.629
01:56:00	25.3	76.461	81.696	90.723	123.598	148.537	150.006	160.713	152.464	205.466	201.105	208.025	205.331	73.939	74.19	78.019	78.873	56.029	54.971	55.852	55.467	42.572	44.598	44.05	43.971	32.209	33.641	35.484	34.762	31.731	33.135	31.341	31.103	31.539	32.065	32.106	32.427	25.99	28.023	31.557	29.634	17.131	44.297	35.609	34.421	51.415	48.65	46.662	48.311
01:58:00	25.3	78.016	84.093	92.811	124.418	152.142	149.568	163.576	152.66	209.234	203.169	209.65	206.554	75.407	76.257	81.549	81.085	55.088	58.281	56.857	55.442	44.478	45.361	44.291	44.295	34.445	33.994	35.451	34.225	32.788	32.439	31.569	31.65	30.684	30.545	32.533	32.61	26.643	27.979	32.541	29.829	16.692	43.898	35.979	34.418	52.276	48.871	48.607	50.592
02:00:00	25.3	79.902	84.34	93.189	125.49	154.248	151.825	166.752	155.52	212.34	212.232	215.1	214.14	78.669	79.232	83.053	87.002	56.729	58.696	59.592	59.611	45.084	44.318	44.832	44.669	33.661	33.342	35.122	34.692	31.179	32.312	31.477	31.649	31.539	30.586	31.966	32.375	26.079	29.411	33.409	27.28	17.705	43.59	38.007	34.591	53.774	50.048	47.677	49.42
02:02:00	25.3	81.777	86.375	93.696	128.879	155.966	154.452	165.922	157.052	223.342	215.218	218.569	219.349	80.115	80.662	85.731	89.012	58.06	61.024	59.421	61.14	44.016	47.693	44.525	45.657	34.269	35.001	35.503	35.323	31.259	32.974	32.096	31.521	31.315	30.165	33.292	32.43	25.423	27.827	31.604	28.8	17.468	44.621	37.563	36.327	54.242	52.009	49.69	51.203
02:04:00	25.3	80.658	86.117	95.46	132.362	155.155	157.506	170.952	159.717	224.618	216.499	224.618	224.011	82.263	84.83	89.226	90.679	60.907	61.486	61.361	61.669	45.997	47.402	47.772	46.571	34.485	34.826	35.027	33.854	31.497	32.424	32.149	32.179	31.103	30.581	32.685	31.943	26.187	28.513	31.965	30.023	17.42	45.062	37.405	33.543	53.769	53.503	49.114	51.861
02:06:00	25.3	83.779	86.541	95.864	130.506	161.484	156.929	173.057	163.45	228.652	221.438	227.843	225.662	85.173	85.649	90.584	93.819	59.972	61.961	62.216	62.709	45.617	47.222	47.38	45.914	34.929	34.633	36	34.929	32.038	32.97	31.662	31.144	31.038	29.534	32.144	32.091	25.611	28.906	30.828	29.236	17.024	44.949	38.047	34.234	55.229	53.38	50.066	53.21
02:08:00	25.3	82.166	88.046	96.974	132.465	162.254	159.955	174.102	161.521	234.303	229.224	231.146	228.92	85.039	88.61	93.053	94.985	62.275	66.474	62.606	62.643	46.717	48.905	47.767	47.199	34.536	35.721	37.18	34.378	32.826	32.409	32.41	31.135	30.718	30.649	33.561	32.479	25.015	28.865	32.073	29.681	16.367	44.573	39.262	36.677	56.348	53.885	51.769	53.729
02:10:00	25.3	82.095	88.659	96.627	133.509	162.6	159.971	178.237	165.473	237.399	230.728	235.752	233.973	88.282	90.512	95.75	97.184	64.582	66.288	65.681	64.719	48.339	49.539	49.812	47.165	34.823	35.599	36.375	36.007	33.429	32.361	32.888	30.611	30.795	29.926	33.589	31.49	25.83	29.236	32.203	28.902	16.735	46.327	38.813	36.121	57.175	55.694	52.356	53.011
02:12:00	25.3	82.006	88.027	97.37	134.072	163.734	162.521	179.995	166.813	241.621	233.628	237.697	237.196	90.984	92.006	96.889	98.704	64.958	68.138	66.21	67.6	48.745	49.423	48.448	48.59	35.285	35.156	36.183	35.107	32.939	31.992	32.781	31.203	31.121	29.978	32.172	31.001	25.875	28.295	31.492	29.508	16.773	44.222	39.018	35.989	56.711	56.471	52.5	54.071
02:14:00	25.3	83.125	90.266	97.034	136.618	168.738	168.313	182.702	170.439	247.783	240.574	246.162	242.579	93.166	95.697	99.201	102.333	67.006	68.594	68.862	68.934	48.739	51.115	49.798	49.903	34.468	34.866	37.088	35.889	33.278	33.14	32.281	31.751	31.063	30.893	32.451	32.007	27.001	27.727	31.782	30.779	16.529	45.269	39.379	35.833	57.958	57.194	53.034	55.453
02:16:00	25.2	85.467	91.304	101.343	139.999	171.437	170.041	184.339	173.471	251.704	241.87	250.454	250.136	95.029	97.253	104.438	105.353	68.361	70.71	69.849	70.869	50.584	52.835	50.888	49.357	36.012	34.12	36.936	35.214	33.655	31.665	32.426	31.676	31.156	30.768	33.365	31.292	25.952	29.969	30.791	29.259	17.574	45.076	40.019	36.324	58.81	58.072	54.794	57.11
02:18:00	25.2	87.025	92.019	102.032	140.374	172.702	170.817	190.284	171.78	252.667	245.354	250.411	250.027	98.192	99.443	105.919	108.74	70.198	72.542	71.956	71.402	51.804	52.882	52.039	50.551	35.436	34.777	36.603	34.807	33.02	33.62	32.163	31.882	32.08	29.722	32.111	31.207	26.428	29.125	31.864	30.18	17.059	46.26	39.856	36.249	60.392	57.129	53.907	56.96
02:20:00	25.2	88.939	93.355	101.104	144.26	178.851	170.638	188.269	175.601	257.872	253.68	254.125	256.357	102.943	104.907	107.967	113.21	73.254	74.31	72.859	72.587	52.343	53.823	52.026	50.939	35.238	35.523	36.811	35.888	32.191	33.452	31.479	32.83	31.477	30.308	32.458	31.831	26.329	29.414	32.023	30.671	17.708	46.97	40.182	35.853	60.605	58.227	56.17	57.966
02:22:00	25.2	88.6	94.69	103.949	140.879	177.964	172.332	189.403	176.79	256.235	255.822	259.071	259.29	102.213	104.528	112.023	113.337	71.78	75.423	72.702	74.43	52.867	53.228	53.612	51.523	36.017	36.112	36.834	34.767	32.086	32.035	32.132	32.092	31.043	29.895	32.484	30.712	26.21	29.68	33.585	29.777	16.408	46.425	40.914	36.261	60.952	57.918	56.929	59.219
02:24:00	25.2	88.89	91.532	103.987	143.178	177.577	176.395	192.339	177.615	262.702	258.563	262.117	262.124	105.894	107.422	115.502	118.558	76.602	76.933	76.248	77.211	54.798	53.154	54.37	53.134	37.472	35.822	38.071	36.958	32.486	33.047	33.056	32.358	30.039	29.913	32.457	31.864	26.083	28.933	32.079	30.447	16.631	47.067	40.332	37.769	61.872	59.113	55.834	57.654
02:26:00	25.2	93.164	95.833	106.132	143.672	183.542	179.951	195.889	182.043	273.75	263.341	270.814	269.395	110.958	109.554	119.103	123.426	77.409	80.901	79.622	78.103	54.284	56.629	54.698	53.578	35.854	35.883	38.759	36.293	32.445	33.429	33.299	33.274	31.359	29.641	31.868	32.326	26.623	29.128	33.574	30.36	17.184	46.946	40.707	38.275	63.778	59.978	57.035	60.313
02:28:00	25.2	90.671	95.06	107.521	148.727	184.943	179.92	196.954	183.343	273.23	266.258	272.098	274.498	111.871	113.185	120.042	125.509	77.777	81.288	79.447	79.994	55.286	56.575	56.134	54.031	35.99	36.214	36.796	37.666	32.457	33.44	32.877	32.16	30.682	30.833	32.301	31.995	26.285	29.148	33.392	29.911	17.329	48.42	40.703	38.697	63.745	60.711	58.554	60.796
02:30:00	25.2	90.34	97.616	106.21	147.391	186.74	180.809	198.622	183.174	276.123	269.732	274.484	271.014	113.465	116.006	123.987	127.979	79.48	83.254	81.806	81.485	55.768	57.593	57.171	55.645	35.174	36.582	37.443	36.233	33.006	33.084	32.154	32.377	31.177	31.232	31.82	31.35	26.23	29.028	32.126	30.73	16.656	47.601	40.428	38.342	64.119	63.388	59.834	61.261
02:32:00	25.2	92.076	97.344	107.372	149.054	185.383	181.771	201.698	188.793	279.923	270.215	278.644	280.21	115.723	122.157	126.125	129.034	82.28	83.482	84.349	84.424	57.076	59.114	58.375	57.25	36.463	36.779	38.338	37.331	32.332	32.916	32.473	32.502	29.459	30.309	32.277	32.118	26.149	29.618	32.817	30.583	16.561	48.158	41.883	37.702	65.878	63.176	60.095	62.059
02:34:00	25.2	93.009	98.941	108.724	150.079	186.008	186.579	199.685	185.931	284.057	276.706	283.376	281.799	117.56	121.261	127.07	131.759	84.933	87.679	84.567	86.119	56.822	58.607	59.019	57.363	35.038	36.138	38.62	37.741	33.548	33.418	33.466	32.925	31.866	31.055	31.803	32.54	27.365	29.227	32.794	30.318	16.571	49.757	41.348	38.554	64.978	62.844	61.224	63.514
02:36:00	25.2	94.133	100.159	110.404	153.3	189.874	187.995	207.214	189.201	288.391	279.888	289.949	283.377	122.265	124.67	132.992	137.528	87.008	89.106	88.293	90.533	59.07	61.325	60.629	59.193	36.59	37.037	37.785	37.921	31.242	32.551	32.865	32.588	31.866	29.429	32.484	32.228	26.694	29.043	33.865	30.254	16.604	50.024	41.98	39.558	67.245	63.957	60.511	65.021
02:38:00	25.2	92.025	102.502	109.744	152.14	190.6	186.516	205.761	189.265	288.649	286.307	289.185	288.486	122.755	124.569	132.74	139.035	87.493	90.086	88.368	90.015	59.249	59.598	61.211	60.343	35.377	38.235	39.609	37.711	31.999	32.735	32.923	31.631	30.006	30.858	33.053	31.929	27.222	29.107	33.272	30.959	16.132	50.73	43.003	39.848	65.73	63.578	62.078	64.174
02:40:00	25.2	95.356	102.282	111.62	153.603	192.48	192.313	208.271	193.394	297.748	288.883	296.977	295.105	129.015	129.223	139.055	144.37	90.483	91.897	90.517	94.287	63.142	62.572	63.7	62.102	37.677	37.356	39.445	37.469	32.131	33.799	33.339	31.785	31.006	29.819	32.194	31.288	27.025	30.496	33.41	30.759	16.28	50.034	43.203	38.418	66.871	65.14	61.915	65.491
02:42:00	25.2	96.517	103.942	112.725	158.428	192.954	194.812	208.895	195.088	302.408	288.369	298.137	298.449	130.201	132.413	142.317	145.579	92.098	95.284	94.533	94.871	62.431	63.906	63.184	63.05	36.609	37.377	40.365	37.775	33.234	33.491	33.012	32.938	30.688	29.223	32.894	31.03	26.573	29.045	33.183	29.919	16	50.585	43.957	38.151	69.562	66.385	61.864	66.335
02:44:00	25.2	95.886	100.517	115.221	158.57	196.94	192.084	212.209	196.024	298.73	294.033	303.054	300.915	132.331	136.333	144.626	145.806	91.51	97.412	94.581	95.383	63.085	63.682	64.948	63.349	38.072	37.258	39.204	38.279	33.017	32.63	33.392	32.425	30.519	31.009	32.302	31.715	26.294	29.911	33.546	30.194	17.019	49.403	42.635	39.061	69.684	66.796	63.202	66.372
02:46:00	25.2	95.76	104.941	113.808	159.43	199.29	194.263	217.83	198.842	308.075	296.352	304.28	301.906	133.727	140.216	147.568	152.55	94.017	99.194	97.345	98.622	65.674	66.044	66.25	63.89	38.44	37.678	41.096	38.521	31.097	33.972	33.508	32.111	31.705	30.14	32.581	30.88	24.966	30.925	33.895	30.668	16.632	51.544	43.399	40.276	72.996	67.151	63.385	66.797
02:48:00	25.2	97.652	105.306	115.018	160.964	200.985	196.553	216.31	200.619	310.345	303.343	312.998	307.46	138.468	141.952	149.093	154.8	97.47	98.501	99.04	100.888	65.168	66.995	65.37	65.327	37.836	39.947	40.342	39.488	32.552	33.57	33.586	31.963	31.525	31.207	32.215	32.216	25.983	31.258	34.833	30.677	15.883	51.249	43.211	39.798	70.981	68.438	63.832	67.421
02:50:00	25.2	98.959	105.034	115.609	163.159	203.007	198.243	219.557	199.69	311.521	302.568	311.709	310.52	140.901	146.822	153.126	159.359	101.052	102.516	99.781	101.713	67.569	67.588	68.545	67.437	38.923	39.419	41.211	39.089	32.87	34.309	33.565	32.973	31.112	30.524	33.012	31.622	26.322	30.509	34.055	31.182	16.261	51.846	44.448	40.63	73.324	70.162	64.867	69.014
02:52:00	25.2	101.102	106.885	116.637	163.223	204.268	201.481	220.646	202.104	315.787	304.392	316.53	314.354	142.948	148.232	157.443	159.705	100.786	105.075	102.698	104.961	67.016	71.005	69.365	67.514	38.147	39.618	40.137	40.633	32.862	33.143	34.083	33.376	31.099	30.575	32.253	31.343	26.462	30.398	34.234	30.538	17.06	51.275	45.853	41.754	73.085	68.389	66.679	70.317
02:54:00	25.2	99.66	104.438	119.969	164.137	205.098	204.889	223.476	204.455	318.1	307.215	321.926	316.929	148.836	150.179	161.908	162.991	104.735	106.594	106.08	107.093	69.691	70.968	70.764	68.463	38.596	40.446	41.564	39.685	33.126	32.77	32.851	33.891	31.516	30.227	32.004	32.015	27.064	29.877	32.727	32.069	16.362	50.923	44.906	39.018	75.298	69.68	66.363	71.118
02:56:00	25.2	100.644	108.511	118.817	166.364	206.599	204.986	222.942	208.059	319.469	316.193	325.509	321.39	147.942	157.658	165.763	168.59	107.282	108.984	108.127	109.754	71.613	71.692	70.144	71.96	39.126	39.046	42.255	38.307	32.639	34.142	33.878	33.588	31.581	31.093	31.708	32.241	27.364	30.732	35.007	31.078	16.072	52.725	44.507	40.09	74.88	72.695	67.518	72.097
02:58:00	25.2	101.752	109.655	120.714	168.826	209.431	207.325	226.16	209.674	326.902	317.202	327.376	322.042	153.706	157.705	166.562	173.103	109.232	111.587	109.466	112.935	69.8	73.217	73.13	70.993	39.039	40.252	42.06	41.382	33.352	34.52	33.693	33.408	31.915	31.344	31.243	31.848	26.78	30.412	34.686	31.88	16.65	52.711	46.097	40.378	74.885	72.175	68.741	72.849
03:00:00	25.2	102.873	109.149	119.526	169.412	209.465	211.058	224.614	211.447	329.132	319.226	330.515	328.312	156.711	158.406	170.039	174.625	112.136	115.108	114.761	115.094	72.239	74.755	75.37	72.951	39.624	40.885	42.11	39.711	32.577	35.352	32.787	32.638	31.863	30.101	33.322	32.308	27.276	31.802	34.47	31.903	16.498	51.839	46.025	40.934	74.776	73.046	69.761	73.813
03:02:00	25.2	103.536	112.752	121.579	169.371	209.146	208.21	230.222	211.436	332.861	321.63	332.167	332.951	160.39	163.988	174.163	178.517	112.871	115.989	114.729	115.363	74.421	76.21	76.195	73.697	39.896	38.776	42.27	40.851	33.062	33.428	32.6	32.626	30.874	29.568	31.854	31.998	27.983	29.993	34.673	31.473	17.15	52.283	45.962	40.536	77.44	73.575	71.137	73.752
03:04:00	25.2	104.308	111.91	123.649	171.239	214.807	209.516	229.81	216.255	337.778	328.895	338.266	333.307	162.807	165.794	174.853	180.064	115.681	118.568	115.188	120.364	73.934	76.562	78.245	74.83	39.25	40.997	43.622	40.707	33.559	33.524	34.494	33.614	31.522	30.222	33.765	31.578	28.081	30.495	34.016	31.601	16.906	52.913	45.566	42.841	78.555	75	71.191	73.622
03:06:00	25.2	102.858	111.575	122.653	172.88	215.282	212.283	235.322	216.533	336.414	324.81	338.65	336.848	164.868	169.04	177.182	184.306	116.551	118.047	120.092	121.679	76.518	79.239	78.527	77.048	39.648	42.346	43.104	40.536	34.72	32.893	34.238	34.133	30.727	29.901	32.746	31.349	26.977	32.388	34.871	31.536	17.089	53.847	47.048	41.312	79.335	76.044	73.544	75.25
03:08:00	25.2	103.896	111.721	125.681	174.393	218.32	216.241	233.255	220.798	340.26	333.553	342.729	341.76	167.889	174.153	183.799	186.551	119.48	124.257	120.562	123.614	79.791	79.956	79.068	77.836	41.842	40.478	42.77	42.537	33.299	34.894	33.691	34.353	30.918	31.018	32.735	32.641	27.298	30.199	35.127	31.663	16.988	54.141	47.049	42.322	78.886	76.133	72.375	76.581
03:10:00	25.2	106.298	113.583	123.189	175.243	216.728	214.81	239.403	222.14	346.141	339.258	347.182	344.37	169.455	175.56	185.766	191.397	122.197	127.287	123.139	126.197	80.489	82.031	82.049	77.993	41.519	40.205	44.678	41.298	35.062	33.951	34.039	34.134	32.367	30.463	34.297	31.745	27.492	31.125	35.178	31.684	16.034	55.248	46.307	42.995	79.227	76.82	72.549	77.552
03:12:00	25.2	106.003	115.211	125.354	175.705	214.946	216.878	238.938	225.83	351.504	335.538	346.181	347.327	176.253	180.503	188.548	193.015	125.633	125.731	127.372	130.521	80.702	81.604	83.627	80.86	39.805	41.699	43.777	41.964	33.893	34.058	33.647	33.31	31.331	31.758	32.809	30.481	27.531	30.107	35.835	31.231	16.524	54.602	46.653	43.258	80.134	77.612	74.483	77.881
03:14:00	25.2	106.176	113.897	127.259	177.644	219.334	217.63	238.672	227.142	351.78	341.184	348.972	347.044	178.374	183.058	189.979	196.713	126.398	131.37	131.493	131.824	82.171	84.43	86.102	82.352	41.874	42.003	45.068	43.622	33.537	34.377	34.264	33.976	30.817	29.758	32.355	31.726	28.177	30.588	34.233	31.97	17.27	54.234	45.708	42.555	82.516	77.214	74.505	79.142
03:16:00	25.2	110.601	118.297	126.276	179.115	222.804	220.879	244.174	229.452	352.767	344.277	357.931	352.606	182.074	186.663	194.899	201.943	129.979	134.824	130.909	134.974	82.863	86.766	86.567	82.789	42.564	41.448	45.335	43.819	34.962	34.186	35.277	34.833	30.905	30.969	33.019	32.254	27.081	31.267	34.916	31.206	17.413	56.712	47.313	42.112	82.3	77.805	75.514	78.385
03:18:00	25.2	109.267	117.221	128.514	179.874	226.23	220.909	242.152	233.442	361.706	347.88	356.138	354.903	185.414	187.235	199.946	206.059	132.208	135.188	134.097	136.981	81.857	86.539	86.015	87.927	41.469	42.727	46.378	44.497	34.624	35.309	33.844	34.558	30.63	30.347	33.112	32.33	27.388	32.375	35.341	33.193	16.712	55.237	47.131	42.894	84.427	80.4	75.654	80.11
03:20:00	25.2	111.04	117.479	131.316	180.233	225.639	222.783	244.283	234.041	358.678	351.848	359.332	361.14	187.883	194.401	202.713	209.961	134.22	137.344	135.548	140.752	86.233	88.434	90.212	86.726	42.376	43.741	44.996	45.944	34.145	34.113	35.263	34.26	31.071	31.247	32.948	32.307	27.416	31.431	37.195	32.256	15.735	55.683	47.105	43.21	84.097	81.361	77.192	82.314
03:22:00	25.2	109.993	116.3	130.02	180.749	226.721	222.065	244.574	236.351	363.156	350.777	363.138	359.143	188.795	194.775	201.833	210.082	135.502	139.306	138.883	141.188	88.449	89.209	90.691	88.941	42.713	42.08	44.614	44.489	34.471	34.831	33.89	33.245	31.857	31.162	32.798	30.617	27.041	30.208	35.304	32.518	16.548	55.918	46.889	43.768	85.005	81.365	76.908	79.388
03:24:00	25.2	113.367	117.636	132.524	184.388	230.886	228.643	250.649	241.077	368.671	360.329	366.196	364.425	196.464	200.417	207.923	218.442	139.811	141.857	141.479	147.712	90.137	93.563	94.396	91.041	43.557	44.291	46.265	45.297	35.231	36.175	34.47	34.758	30.417	30.625	33.093	31.883	27.621	32	35.531	33.35	16.819	57.916	48.961	44.203	84.82	83.297	76.659	82.858
03:26:00	25.2	111.354	119.237	131.572	183.364	231.876	228.663	250.816	243.033	371.065	361.349	371.792	370.621	194.753	204.957	211.203	216.879	138.841	145.751	142.777	149.246	92.062	94.319	93.425	91.304	43.546	43.916	46.967	45.173	34.043	35.785	34.228	33.562	31.558	30.35	32.379	31.655	28.266	31.261	36.388	33.357	16.864	57.276	49.759	44.624	87.345	82.132	79.09	84.435
03:28:00	25.2	111.359	118.965	132.451	182.178	230.727	229.623	250.059	244.285	369.281	361.809	370.829	368.008	198.149	203.358	215.393	222.089	145.355	148.21	145.626	149.305	91.705	94.849	94.07	93.392	43.547	45.783	46.936	44.621	34.282	34.914	33.834	34.538	32.085	30.655	33.299	31.445	28.081	31.088	35.411	33.536	16.323	56.368	48.169	43.248	87.02	83.836	79.43	84.448
03:30:00	25.2	112.869	122.026	133.278	184.243	233.407	232.707	251.81	246.55	373.053	363.592	373.293	371.381	200.033	206.398	219.817	221.913	145.086	152.956	149.53	152.953	94.754	96.765	96.042	93.768	45.466	46.29	47.77	45.493	34.648	34.541	33.49	36.155	30.879	30.399	33.742	33.343	27.842	32.091	36.174	32.825	16.647	58.168	49.628	44.518	86.595	84.996	80.928	83.597
03:32:00	25.2	114.417	121.333	135.086	185.33	233.539	233.165	257.031	243.66	378.543	366.655	376.507	374.941	206.823	212.119	221.09	227.58	148.184	155.08	148.125	156.421	96.38	98.299	98.322	96.104	43.704	46.776	48.398	45.655	34.294	36.122	34.915	34.071	30.687	30.086	32.015	31.963	28.217	32.702	36.457	33.626	16.894	58.326	50.752	44.238	88.086	84.529	82.093	85.268
03:34:00	25.2	114.285	122.251	137.758	187.37	235.62	233.754	255.536	248.339	383.462	371.591	380.605	378.532	208.349	214.656	225.61	232.819	151.845	156.296	155.693	159.738	97.236	99.972	100.684	97.062	45.126	47.218	48.556	46.72	34.985	36.003	34.666	35.702	31.592	30.078	32.183	31.008	29.629	31.735	36.198	34.741	16.061	57.298	50.781	45.068	90.435	86.589	81.995	86.847
03:36:00	25.2	114.729	123.65	136.227	188.03	235.541	232.855	250.538	246.219	378.503	371.338	379.78	376.895	213.028	216.699	226.949	234.254	151.821	155.095	155.795	160.503	98.97	101.357	100.453	98.553	44.369	46.249	47.049	47.453	36.086	33.44	35.271	34.655	31.737	30.452	32.701	31.218	27.663	31.608	36.083	33.543	15.677	56.899	49.642	45.694	91.621	87.245	81.405	88.412
03:38:00	25.2	116.534	124.064	137.884	189.535	239.705	238.046	256.851	250.718	385.742	375.508	388.66	385.057	213.769	222.188	230.549	241.518	156.558	160.615	162.263	165.28	100.982	101.68	103.223	100.416	46.106	47.175	50.279	48.226	35.35	36.136	35.438	34.874	31.202	29.549	32.331	33.027	27.394	32.158	36.534	33.14	17.968	59.422	49.606	46.503	92.343	87.818	83.274	87.704
03:40:00	25.2	114.103	124.259	138.847	191.137	238.374	237.808	255.944	250.511	390.043	380.691	389.219	384.046	215.106	225.551	236.944	239.833	157.194	164.108	164.896	167.817	101.923	104.627	104.365	102.147	46.436	48.522	49.862	48.483	35.001	35.501	34.993	36.198	32.02	29.859	32.581	31.135	27.356	32.501	35.827	33.673	16.031	60.292	53.164	44.829	92.325	87.513	82.705	87.943
03:42:00	25.2	117.192	126.545	137.883	192.555	241.107	239.284	257.868	251.562	391.238	376.215	391.634	393.254	223.725	226.06	237.484	245.24	162.9	167.057	164.021	171.142	102.99	104.893	106.553	104.581	46.147	47.838	50.715	49.518	36.28	35.541	35.834	35.007	31.352	30.711	33.393	31.835	28.908	32.142	35.083	33.357	16.597	59.429	51.326	45.408	91.004	89.379	83.727	88.002
03:44:00	25.2	120.021	125.394	139.153	195.247	244.773	242.198	264.816	255.095	391.921	383.518	393.511	389.261	225.293	228.202	239.306	249.076	164.268	171.951	164.724	171.079	104.548	108.277	107.91	106.577	45.909	47.703	51.911	50.054	36.443	36.753	36.297	36.143	30.611	30.47	32.919	31.57	28.033	32.509	36.328	33.056	16.407	58.86	49.876	45.37	94.563	88.212	85.264	89.586
03:46:00	25.2	119.32	126.344	140.609	194.281	243.114	238.995	262.135	253.65	395.358	386.027	394.848	391.737	226.723	231.949	246.226	252.775	167.773	168.851	170.54	174.799	106.578	107.651	111.551	109.186	46.222	48.481	50.347	48.572	35.357	36.034	35.5	35.09	32.029	30.555	31.803	31.333	28.917	33.03	37.297	34.248	16.347	58.044	51.943	46.96	94.301	90.678	85.954	91.697
03:48:00	25.2	118.82	128.913	141.405	198.79	244.408	246.062	268.81	253.467	397.253	386.746	404.12	395.794	231.148	237.528	246.233	254.167	170.051	174.325	172.079	176.541	108.538	111.905	111.692	106.629	47.251	48.178	52.451	50.144	35.884	35.907	35.868	36.239	32.229	31.433	32.876	32.026	29.058	30.878	36.538	34.41	16.849	59.751	51.741	46.669	96.798	90.28	88.354	91.935
03:50:00	25.2	120.615	125.375	143.285	196.498	245.911	243.244	271.665	256.321	404.123	390.304	400.442	400.498	234.255	238.998	250.88	257.712	173.797	173.959	174.706	180.49	111.231	113.186	111.697	110.88	47.565	49.978	51.042	49.882	35.701	37.319	36.812	35.655	31.95	30.744	33.809	31.411	28.606	31.889	37.791	34.614	16.741	59.498	52.069	45.738	95.425	92.249	87.381	93.312
03:52:00	25.2	118.194	130.503	143.545	199.048	246.858	244.12	267.54	257.532	405.233	391.442	404.409	405.36	234.741	241.955	254.198	259.779	179.076	176.494	176.227	183.303	113.058	114.56	113.014	113.579	46.806	48.321	53.821	50.501	35.416	36.731	35.61	36.073	30.363	30.591	33.59	31.319	28.985	33.912	37.479	33.669	17.191	59.083	52.632	46.286	98.116	92.513	88.814	91.823
03:54:00	25.2	121.953	131.165	142.335	197.534	250.628	247.9	268.941	259.043	402.512	395.949	405.461	403.898	239.581	242.914	255.713	261.436	178.414	183.394	179.87	183.635	113.589	116.889	117.055	114.125	49.492	50.311	53.134	51.742	37.422	35.832	36.116	37.479	31.63	29.695	32.531	32.097	28.566	32.812	37.244	34.199	16.374	60.937	53.524	47.98	97.878	93.379	88.964	92.885
03:56:00	25.2	123.605	129.66	142.18	200.459	249.709	247.903	272.219	257.99	405.869	396.797	405.983	400.286	243.441	249.605	259.159	268.609	180.491	183.712	183.117	188.432	115.533	117.274	119.505	115.639	47.755	51.23	52.993	49.49	36.727	36.997	36.406	37.118	30.885	30.34	32.395	31.808	28.682	33.007	36.93	33.717	16.607	60.942	52.624	47.531	95.965	93.373	89.307	92.752
03:58:00	25.2	123.068	130.716	143.607	200.664	251.673	250.104	271.432	256.872	412.29	403.512	409.398	407.091	244.307	251.195	265.078	270.013	183.328	188.117	185.154	190.53	116.924	118.661	123.227	115.412	49.947	50.003	54.769	53.752	37.265	36.539	37.199	37.128	31.271	30.74	31.796	33.29	28.84	33.487	36.604	33.954	16.579	61.377	53.138	46.889	100.06	95.75	90.067	95.731
04:00:00	25.3	122.595	130.215	144.909	201.411	254.344	252.136	273.79	263.789	413.093	400.805	411.582	409.301	247.404	252.674	265.208	270.019	185.268	190.471	188.756	194.917	119.537	120.858	120.497	115.484	48.682	51.188	54.438	53.266	37.474	37.004	36.492	36.711	31.138	30.723	33.102	31.273	28.796	33.796	36.862	35.61	16.294	62.496	53.139	47.454	98.687	93.955	88.007	96.16
04:02:00	25.3	123.563	133.788	144.174	203.416	254.22	251.232	277.36	265.198	414.448	404.595	418.232	413.386	249.803	258.037	271.269	276.488	186.72	194.594	190.272	197.219	122.181	122.299	124.291	121.507	47.965	52.626	55.404	53.344	36.431	37.189	37.261	37.679	31.798	30.235	32.421	32.446	28.871	32.648	36.932	35.651	16.091	62.813	53.781	47.17	99.001	95.708	89.881	95.514
04:04:00	25.3	125.201	132.962	144.771	203.016	252.404	253.267	278.794	264.693	416.884	405.01	419.255	412.122	254.514	263.954	271.674	280.446	190.945	195.946	192.213	198.655	119.355	126.113	125.572	123.121	49.925	51.955	55.714	53.046	37.098	38.651	36.68	37.695	30.675	31.448	32.695	31.948	27.901	31.522	36.651	34.755	16.682	61.379	53.158	47.829	100.053	96.814	92.319	95.764
04:06:00	25.2	124.644	134.497	146.949	208.348	258.702	253.359	278.771	265.556	418.859	409.786	418.966	418.139	256.377	264.969	273.442	281.968	192.738	198.461	196.434	204.962	126.347	125.734	126.179	124.143	50.572	51.413	55.872	54.908	37.579	37.171	37.249	37.071	31.309	29.866	32.803	32.523	28.728	32.408	38.624	35.353	16.475	63.998	53.98	49.504	100.377	96.089	93.182	97.628
04:08:00	25.2	125.78	132.628	145.805	208.054	258.426	257.776	284.003	264.429	421.736	410.908	420.154	418.775	259.841	263.3	279.914	287.643	197.867	201.515	198.161	202.965	124.71	129.421	130.838	125.533	51.204	54.58	58.083	54.845	37.815	38.988	36.468	37.719	31.069	31.06	34.282	31.858	29.308	32.92	38.025	34.364	16.68	62.947	54.868	50.05	102.226	97.17	91.901	98.215
04:10:00	25.2	125.862	133.814	146.75	206.994	259.724	257.655	279.585	267.51	425.88	412.276	425.182	424.513	260.713	268.221	276.291	288.586	199.181	203.368	204.278	207.361	127.852	131.936	130.074	126.169	52.416	52.631	58.01	56.312	38.201	37.302	37.421	38.685	30.851	30.936	32.648	31.208	30.007	32.908	37.639	35.891	16.83	62.17	53.867	48.663	104.393	99.234	94.079	98.742
04:12:00	25.2	127.316	136.629	148.742	207.056	259.718	254.813	284.413	267.795	421.296	413.733	425.609	421.815	262.647	272.6	282.691	288.595	199.009	206.688	203.006	208.826	129.12	131.459	132.9	128.602	52.68	53.587	58.619	54.734	38.559	37.722	37.597	38.761	31.571	30.023	32.533	31.363	29.436	32.424	38.357	34.205	16.776	63.206	53.421	48.201	104.148	98.654	93.665	100.19
04:14:00	25.3	126.731	134.351	149.959	209.452	261.796	262.179	283.26	266.492	427.232	414.763	426.912	426.414	268.995	274.03	286.676	295.573	204.867	206.961	206.447	211.581	131.658	133.68	134.283	131.86	53.586	54.707	57.904	56.299	38.248	37.85	37.192	38.995	30.704	30.155	32.493	30.892	29.281	33.91	37.963	34.369	16.625	62.166	53.863	48.718	105.321	98.556	96.378	102.359
04:16:00	25.2	127.379	136.573	151.543	211.961	261.065	259.627	282.206	271.28	428.132	418.607	429.607	425.967	274.08	274.672	289.006	299.953	206.455	209.609	207.17	216.871	132.903	135.062	135.359	132.236	52.994	54.574	59.12	55.949	38.329	38.011	37.64	37.231	30.067	29.941	32.656	31.052	29.466	33.952	37.062	35.854	17.303	64.745	55.483	50.44	105.492	100.454	97.427	101.613
04:18:00	25.2	127.385	137.398	150.94	208.61	261.392	259.551	286.214	273.003	427.977	420.287	428.833	425.532	271.208	280.346	292.875	298.671	206.414	211.86	208.099	216.698	133.689	137.296	137.819	133.303	53.11	54.441	59.638	57.204	37.044	37.071	37.872	38.376	31.052	30.171	33.02	31.84	28.524	34.151	38.391	35.596	17.195	63.047	54.659	49.323	107.734	101.308	96.261	102.577
04:20:00	25.2	127.647	136.607	151.217	210.148	262.107	262.046	285.026	268.962	430.459	421.309	437.038	434.8	273.166	281.611	292.93	303.332	211.983	216.004	213.696	221.553	136.152	140.776	139.467	135.53	53.469	54.732	61.066	57.643	38.252	39.684	38.949	38.262	32.114	30.764	32.403	31.441	28.913	33.289	38.256	35.113	16.354	62.753	55.387	49.506	105.005	99.595	94.61	101.735
04:22:00	25.2	128.833	138.227	151.421	210.878	264.906	266.177	291.636	273.162	435.103	423.371	435.145	433.15	277.608	287.325	300.773	307.432	212.449	219.395	215.02	225.395	136.04	141.379	139.278	139.598	55.07	57.115	61.31	57.861	38.457	38.402	37.566	38.179	30.96	30.103	31.541	31.673	28.899	33.914	38.503	34.298	16.182	63.133	56.409	49.263	105.498	103.699	97.479	103.697
04:24:00	25.2	130.442	140.443	156.319	213.97	267.104	264.767	289.539	274.997	440.999	429.928	440.269	437.672	284.747	293.51	302.958	311.068	215.72	224.826	220.197	228.586	138.67	144.734	144.586	139.248	56.292	57.468	62.894	58.522	37.961	38.742	39.383	39.293	31.375	31.173	33.014	30.923	30.182	34.424	37.411	35.961	16.726	65.631	56.894	50.54	108.243	104.438	98.94	103.89
04:26:00	25.2	130.373	141.053	155.387	213.727	267.291	265.43	292.852	276.689	442.607	429.338	440.084	438.019	287.287	289.03	305.301	311.617	220.179	223.98	220.859	231.445	141.441	145.19	146.632	141.196	55.921	57.35	62.045	60.519	37.707	39.912	39.23	36.819	32.152	30.656	32.676	32.015	29.986	34.375	37.637	35.085	17.259	64.629	57.554	49.506	108.069	103.559	100.774	105.127
04:28:00	25.2	129.487	142.122	154.479	214.481	267.595	266.286	290.746	272.292	440.285	429.176	440.793	437.398	287.23	292.93	306.305	313.931	222.627	225.744	227.352	232.365	142.661	145.526	148.029	145.393	55.861	57.056	62.732	61.673	39.002	39.533	39.424	38.748	30.476	30.099	32.113	32.697	29.153	33.214	38.017	35.266	16.474	63.781	55.333	51.281	108.232	104.638	100.266	103.768
04:30:00	25.2	130.658	139.577	155.772	216.087	271.8	268.003	297.492	277.213	441.105	435.077	443.937	444.648	291.86	299.174	312.479	318.176	226.829	230.197	227.683	236.463	142.94	151.977	149.312	147.816	56.417	60.725	62.685	61.591	40.217	40.987	38.584	39.535	30.706	31.192	32.923	31.589	29.484	33.67	38.877	35.416	16.226	64.366	56.683	50.483	113.502	106.642	102.284	105.034
04:32:00	25.2	132.673	142.348	154.398	217.606	270.068	266.564	295.091	277.701	448.382	432.062	446.795	445.734	293.593	296.596	312.897	317.039	225.312	233.927	230.392	236.943	147.512	151.085	153.37	148.784	57.544	60.69	64.569	60.051	39.885	40.122	40.381	39.014	31.18	30.288	33.385	32.112	28.762	34.26	37.996	36.255	17.14	65.269	56.798	51.108	109.569	106.397	102.046	103.449
04:34:00	25.2	132.593	143.806	156.646	217.311	272.592	272.48	294.342	281.728	446.637	437.645	447.965	446.129	298.858	305.804	314.479	326.058	229.158	237.768	232.065	242.205	149.321	155.679	154.372	150.469	57.807	60.922	63.556	62.296	40.018	40.433	39.021	38.766	32.111	30.433	32.755	31.633	29.365	33.91	37.901	35.945	16.833	66.49	57.438	51.576	112.717	110.276	101.112	107.261
04:36:00	25.2	132.323	144.013	158.265	219.178	270.998	270.561	297.698	280.848	450.259	441.029	450.411	448.102	302.073	307.035	319.876	324.408	230.139	239.942	234.784	248.21	150.848	155.462	155.83	149.682	58.895	60.041	64.857	64.677	40.397	40.542	39.788	41.032	30.722	29.975	32.909	31.353	29.639	34.399	39.4	36.463	16.028	66.821	57.965	51.48	111.486	109.053	103.63	107.087
04:38:00	25.2	134.139	144.39	160.268	221.733	276.698	276.082	301.38	284.646	451.248	437.13	455.894	451.919	304.607	312.72	326.059	332.391	237.477	241.372	235.48	246.245	152.485	159.323	157.488	155.769	58.379	63.071	68.728	65.03	40.423	40.866	40.237	40.226	29.506	31.009	32.738	31.211	30.141	34.222	39.243	36.7	16.854	67.17	57.925	51.064	112.6	109.033	104.737	108.168
04:40:00	25.2	133.101	143.897	159.142	219.652	275.595	273.882	298.078	284.763	455.232	437.353	452.863	445.683	302.409	312.957	324.731	330.958	237.788	245.269	241.513	246.121	153.568	157.922	158.045	153.808	59.147	62.284	66.47	64.899	39.165	41.193	40.181	39.78	31.62	29.64	32.13	31.757	29.82	34.042	38.361	35.711	16.694	65.147	56.922	52.58	112.914	107.511	104.71	110.023
04:42:00	25.2	136.718	146.27	158.647	221.627	276.987	274.568	303.87	283.536	458.995	446.951	458.349	455.876	310.317	312.38	326.718	337.4	242.426	249.056	245.389	256.436	157.045	162.894	161.906	157.613	60.417	62.756	67.219	63.526	40.745	41.613	38.856	39.684	30.882	30.72	33.577	31.751	30.302	34.169	38.862	36.301	16.798	66.197	59.232	51.887	113.298	109.227	106.388	110.54
04:44:00	25.2	136.44	144.314	160.25	219.442	279.502	278.041	302.027	282.079	460.645	446.42	458.42	460.409	308.602	316.576	332.807	337.857	243.546	248.21	246.037	255.749	158.341	160.638	163.046	159.375	59.994	63.051	68.649	66.776	41.743	41.097	39.932	40.519	32.009	31.229	33.347	30.761	28.893	35.037	38.136	36.354	16.991	66.276	58.94	52.507	116.257	111.717	107.557	111.09
04:46:00	25.2	135.305	143.639	160.18	223.476	279.112	272.78	304.502	283.884	461.864	446.908	459.573	455.701	312.824	317.908	333.658	340.154	243.093	248.089	247.48	258.78	158.186	164.542	164.723	160.915	61.635	62.663	68.32	65.881	39.92	41.808	40.466	40.259	31.888	30.931	33.056	31.724	29.854	35.342	38.57	37.229	16.136	66.924	58.26	52.841	115.375	110.192	104.16	110.955
04:48:00	25.2	135.4	146.164	160.73	223.163	280.606	280.115	304.568	283.622	456.922	445.652	460.353	457.989	313.982	320.852	333.891	339.776	245.276	252.965	249.284	261.189	159.525	168.251	166.575	160.627	62.121	65.294	69.511	67.214	41.429	42.091	40.177	40.845	30.957	31.153	33.793	31.999	30.334	33.646	39.564	36.864	16.861	67.84	58.596	52.687	115.571	112.387	107.774	110.41
04:50:00	25.3	136.616	148.969	161.491	224.078	279.43	282.761	307.87	287.949	462.193	450.918	463.836	460.883	317.078	326.814	339.422	347.698	250.681	255.005	254.416	264.744	165.579	171.76	168.815	165.412	62.477	63.92	67.945	66.951	41.583	41.458	40.936	42.275	31.667	30.652	32.31	32.744	29.196	35.219	38.709	37.737	17.004	68.066	58.567	52.52	119.753	113.565	106.133	111.727
04:52:00	25.2	136.839	147.301	162.657	225.781	282.601	280.071	304.04	285.164	463.399	452.999	467.748	468.423	323.426	327.456	344.31	349.248	250.186	259.157	260.038	266.613	165.7	171.427	171.716	166.772	63.64	66.048	68.845	68.593	41.789	42.646	41.516	42.03	32.445	32.14	33.153	32.607	30.183	35.49	40.076	36.977	16.867	67.791	59.091	53.115	118.719	112.323	108.965	112.9
04:54:00	25.3	138.557	148.2	164.052	224.939	284.293	279.86	305.966	286.939	461.006	446.15	462.688	463.086	320.928	334.457	342.087	351.415	253.045	258.922	257.019	263.652	168.737	172.999	171.222	169.913	63.781	64.851	70.659	67.273	40.486	42.514	41.446	41.457	30.823	30.501	34.201	32.108	30.085	34.714	38.448	37.815	16.309	67.111	60.314	52.744	117.405	111.004	107.537	114.712
04:56:00	25.3	139.827	149.017	163.336	228.165	283.639	281.704	310.08	287.864	470.58	459.172	468.297	462.256	326.039	334.57	348.412	352.67	261.165	263.549	258.165	274.802	171.859	175.466	179.041	171.21	64.658	65.926	71.381	71.496	42.738	42.282	41.345	42.114	32.308	30.222	33.363	32.35	30.15	35.5	41.335	37.717	16.851	68.612	59.425	53.23	120.311	113.231	108.002	114.531
04:58:00	25.3	137.555	150.238	165.164	228.317	285.963	282.466	310.439	292.136	468.384	453.768	472.255	469.42	332.203	335.682	352.221	357.468	259.761	263.573	260.651	274.379	171.825	178.568	179.202	174.405	64.852	68.258	72.518	70.65	40.979	41.768	41.283	41.8	31.838	30.967	31.961	31.6	30.307	34.64	39.696	36.533	17.039	67.698	59.744	54.568	120.948	115.076	107.934	114.722
05:00:00	25.2	140.032	147.403	163.776	225.748	288	285.547	309.145	292.574	475.549	461.454	473.604	472.799	333.916	344.029	355.595	364.163	263.175	274.765	266.835	277.535	174.245	178.616	181.821	176.146	65.901	71.717	75.249	71.791	42.711	42.917	43.781	42.846	31.883	29.993	32.87	33.424	30.058	35.874	39.519	36.789	16.889	69.463	60.833	53.301	121.836	115.75	110.75	115.516
05:02:00	25.2	141.92	151.102	166.994	229.25	287.925	285.093	314.776	291.881	473.947	458.238	471.578	472.199	337.382	342.051	354.712	365.818	265.555	273.026	266.858	280.84	173.086	181.884	182.753	178.345	65.91	68.728	74.58	72.646	42.227	43.082	42.962	42.243	30.735	30.189	32.861	33.069	30.417	35.375	40.18	37.786	16.32	70.78	62.536	54.736	122.154	115.25	110.795	116.557
05:04:00	25.2	143.753	150.377	166.554	231.06	286.178	283.891	311.543	294.436	480.262	464.501	475.033	471.337	339.39	341.86	356.319	364.742	267.106	275.737	276.776	280.256	175.841	183.848	183.776	178.792	66.49	68.792	74.816	72.162	42.251	43.321	41.815	42.287	32.086	30.732	32.864	32.768	30.69	35.022	40.648	37.086	16.403	69.074	61.091	55.556	122.675	115.628	111.91	118.233
05:06:00	25.2	141.644	153.686	166.182	231.459	290.254	284.581	315.064	292.303	473.747	460.069	473.871	471.778	337.375	345.789	363.08	362.948	274.362	275.851	269.914	286.048	178.828	181.248	186.2	179.908	66.891	70.206	75.895	73.957	42.537	43.461	42.419	42.014	30.758	31.234	33.756	31.671	30.759	35.74	40.228	38.589	17.698	69.953	60.864	54.56	123.421	116.275	111.341	118.285
05:08:00	25.2	141.02	152.337	167.904	230.507	291.626	289.929	314.033	293.51	475.109	462.69	472.72	478.66	339.292	349.919	363.854	363.148	272.416	280.601	276.61	285.892	183.16	184.114	187.882	181.157	68.081	70.635	75.811	72.516	43.237	42.11	42.699	43.084	32.775	30.65	33.364	31.666	30.636	34.353	39.972	37.498	16.451	69.469	62.302	54.968	123.326	116.784	112.722	118.759
05:10:00	25.2	144.795	153.823	169.28	229.691	290.023	289.928	314.444	295.503	482.086	469.078	483.761	478.382	347.72	353.213	366.959	372.866	278.868	280.272	277.64	292.871	183.08	191.208	188.308	186.128	69.276	71.369	76.668	75.949	42.73	43.994	44.013	43.293	32.53	30.934	33.909	32.409	30.605	35.832	39.4	37.022	17.182	72.48	61.12	54.16	123.64	118.365	113.352	118.926
05:12:00	25.2	142.091	156.477	170.162	232.276	290.832	290.219	315.574	296.934	479.36	467.987	482.363	474.541	348.543	350.023	369.432	374.577	279.572	282.503	279.697	293.221	183.097	190.549	191.662	190.225	70.012	70.953	79.313	74.322	44.311	42.236	42.546	43.699	31.508	30.37	33.566	31.539	30.316	36.309	40.32	38.691	16.178	71.296	62.227	55.805	125.145	121.077	111.089	118.652
05:14:00	25.2	142.009	152.474	168.837	234.463	291.217	291.721	323.024	296.39	480.937	469.145	484.155	479.663	349.558	358.141	370.893	377.326	281.473	288.751	281.884	295.64	188.739	192.503	192.837	191.252	72.222	72.028	77.735	76.963	43.571	43.548	42.403	43.854	31.516	30.674	32.804	33.878	30.561	35.599	40.008	37.315	16.79	71.76	61.357	56.221	125.52	119.983	112.469	119.54
05:16:00	25.3	144.889	154.526	169.732	234.628	295.728	293.569	318.855	298.31	481.724	468.881	479.894	480.301	352.583	361.355	374.746	384.605	282.966	285.215	287.612	297.232	190.097	196.326	197.392	190.371	72.601	74.907	79.496	75.953	44.56	44.608	43.947	43.403	31.476	31.648	33.593	32.131	31.046	36.271	40.862	37.818	16.763	70.431	61.955	57.053	123.955	120.563	116.229	122.534
05:18:00	25.3	142.736	156.868	168.791	235.789	296.939	289.613	322.279	300.547	489.204	473.588	489.285	489.596	355.391	359.514	374.681	382.61	289.704	293.764	290.416	298.724	191.007	200.533	197.73	192.407	72.611	75.005	81.436	76.465	45.235	44.489	43.535	44.596	31.199	31.127	33.16	31.045	29.856	35.546	41.28	38.32	17.059	72.086	62.892	57.298	126.769	122.658	115.852	122.578
05:20:00	25.3	145.572	154.933	173.097	234.176	296.052	292.454	321.975	298.178	490.237	478.981	489.388	482.794	361.442	368.264	375.786	388.074	288.603	293.351	290.655	304.155	197.173	199.802	200.594	193.902	72.755	76.403	81.56	79.532	44.652	44.781	43.9	44.721	31.764	30.863	33.522	32.232	30.129	36.444	40.9	37.913	17.401	72.367	63.247	56.072	125.908	122.233	117.947	123.064
05:22:00	25.3	147.35	157.023	173.886	238.282	298.987	295.077	326.927	302.686	493.453	478.137	490.217	485.989	364.724	365.438	381.226	387.528	291.782	298.866	297.086	304.433	194.388	202.396	205.908	198.762	71.936	75.477	81.222	78.944	45.078	45.77	44.288	44.195	32.912	31.963	33.853	32.08	31.625	36.848	41.087	38.36	16.466	72.803	60.261	56.551	130.525	123.346	117.101	124.949
05:24:00	25.3	147.395	158.174	172	238.709	298.38	294.635	318.445	301.041	488.357	476.772	489.284	488.058	365.012	370.059	383.016	388.231	296.143	301.139	299.088	311.042	198.058	204.111	205.923	198.705	73.15	77.321	81.939	79.814	43.647	45.311	44.916	44.733	33.571	31.371	33.347	31.702	31.412	36.868	40.183	37.555	16.393	72.374	62.409	57.222	127.662	121.691	116.815	124.878
05:26:00	25.3	147.525	157.37	174.915	241.108	301.828	297.511	325.347	302.455	491.881	478.872	489.617	488.694	365.231	374.474	390.17	398.931	296.705	306.106	300.128	313.872	198.317	205.656	205.587	201.987	73.856	76.425	82.27	81.827	45.437	46.394	45.862	46.229	31.82	31.735	33.571	32.964	31.584	35.465	41.326	39.204	17.417	71.204	64.017	57.785	130.406	123.269	117.848	124.193
05:28:00	25.3	145.696	157.35	174.567	238.858	302.225	297.452	323.504	304.393	491.843	475.523	492.72	488.673	368.746	377.465	389.837	394.889	298.292	305.139	303.022	311.861	198.559	207.741	206.932	202.926	75.002	79.132	82.748	81.662	45.817	47.044	45.884	45.658	32.602	30.733	33.846	32.835	30.289	36.863	41.346	39.132	17.112	73.738	63.992	56.634	127.733	124.457	118.844	127.379
05:30:00	25.3	147.34	158.2	174.122	239.595	298.81	296.567	327.867	301.762	487.432	478.848	494.869	495.275	370.906	377.143	393.554	400.274	299.858	307.937	302.961	318.089	200.288	210.693	210.821	205.66	75.652	77.708	85.367	82.994	45.803	46.051	46.027	44.536	32.174	31.036	33.326	32.268	31.464	36.835	39.568	39.582	17.203	73.071	62.745	56.882	129.465	123.934	119.115	125.338
05:32:00	25.3	148.131	159.941	175.521	242.528	299.538	296.524	325.723	300.866	492.778	480.453	494.985	491.271	371.795	375.092	393.745	393.266	301.726	308.004	304.039	316.579	205.049	210.922	209.678	204.261	76.143	79.41	85.764	82.17	45.436	45.851	45.561	46.962	31.639	31.012	32.152	32.194	31.042	36.851	41.44	39.013	16.376	71.509	63.743	57.352	129.053	123.163	121.201	125.474
05:34:00	25.3	152.863	159.688	175.429	245.973	300.963	299.309	330.132	309.535	498.408	482.784	501.683	496.48	375.918	383.237	396.567	405.026	308.452	312.691	308.892	323.837	206.534	216.099	214.853	210.058	77.293	81.554	87.302	83.937	46.057	47.455	45.956	46.469	32.015	32.076	32.71	32.734	31.301	36.251	41.259	38.217	17.753	73.523	64.746	57.958	133.442	127.675	121.439	127.172
05:36:00	25.3	150.228	161.089	178.099	242.574	300.461	302.36	328.21	309.144	498.719	484.58	500.01	504.245	378.197	383.282	395.48	402.337	308.778	314.179	313.96	323.415	206.664	215.305	217.955	211.828	77.72	80.969	87.096	84.076	46.251	46.919	46.188	47.286	33.003	31.529	34.727	31.625	31.431	37.426	42.015	39.091	16.889	75.653	65.32	57.927	132.806	127.787	119.569	128.248
05:38:00	25.3	150.596	161.807	172.768	242.818	305.41	301.056	330.759	305.903	500.887	484.599	499.929	497.038	378.565	385.121	397.065	407.877	310.356	316.221	314.543	328.242	209.969	217.585	218.332	215.2	78.082	80.578	87.248	85.361	46.061	46.626	47.37	46.267	32.091	30.065	34.067	32.847	30.336	36.497	40.745	38.63	16.634	73.56	65.956	57.94	132.442	126.946	121.568	128.715
05:40:00	25.3	153.528	161.563	173.701	242.876	303.275	304.969	324.631	305.173	497.308	485.435	494.979	499.101	377.702	386.43	402.831	406.072	310.564	313.394	313.283	330.406	213.663	222.829	219.867	215.566	79.171	82.987	87.125	88.142	46.431	47.462	46.975	46.761	31.888	30.797	33.302	32.744	30.932	35.652	41.567	38.265	16.856	74.472	65.344	58.005	134.884	128.252	120.76	128.206
05:42:00	25.3	151.56	161.628	180.005	241.35	303.813	304.585	330.331	310.788	501.053	487.596	500.547	499.959	386.674	391.017	406.32	413.704	316.08	323.194	316.325	332.422	210.076	221.838	219.354	218.278	79.028	81.844	89.293	85.444	46.424	48.882	48.317	47.414	32.172	31.279	35.146	31.837	32.37	37.255	40.944	38.516	17.516	75.303	65.737	57.854	131.525	129.805	122.817	128.078
05:44:00	25.3	149.382	164.262	177.583	243.373	308.387	304.984	335.501	309.687	505.58	492.195	504.04	503.625	384.248	393.986	407.145	412.798	318.882	323.047	324.081	334.494	217.255	225.498	223.579	219.459	81.974	83.922	91.159	87.75	48.281	47.931	46.685	48.89	31.503	31.47	33.529	32.744	31.758	37.692	43.145	39.665	16.786	75.317	65.775	58.127	136.673	129.361	123.78	129.174
05:46:00	25.3	152.623	162.558	179.618	244.439	303.603	303.09	334.342	309.259	505.58	488.424	503.02	502.027	387.89	397.864	404.17	411.344	323.445	324.762	322.662	329.952	216.056	225.908	224.278	219.122	81.386	84.116	89.704	88.357	46.871	47.495	46.991	47.758	32.763	31.381	33	32.093	31.651	36.921	41.891	38.916	17.091	73.664	65.321	57.754	134.191	128.201	123.636	130.037
05:48:00	25.3	149.858	165.471	178.358	248.836	309.983	307.441	335.668	310.923	508.74	494.958	505.134	505.788	391.858	398.443	414.983	419.527	325.04	332.424	329.206	339.135	222.509	227.264	232.696	222.87	81.992	86.271	92.358	89.202	48.369	48.736	48.9	48.83	32.069	31.097	34.274	32.737	30.586	38.4	41.578	39.601	16.595	75.951	67.396	59.231	135.864	129.821	124.967	131.956
05:50:00	25.3	154.154	165.562	177.368	249.801	307.628	306.9	335.525	311.83	510.922	492.755	507.05	509.78	397.688	399.636	414.905	419.082	330.928	330.893	329.871	342.124	224.342	229.997	231.487	227.241	83.941	84.422	95.014	90.912	48.694	48.678	49.364	49.401	32.212	31.894	34.693	32.439	32.809	38.098	42.039	39.656	17.245	75.737	65.488	59.596	138.045	131.792	128.58	133.173
05:52:00	25.3	153.032	164.053	179.31	247.185	307.177	306.04	334.78	311.144	506.403	489.696	505.723	498.696	393.869	401.14	414.559	416.609	325.967	330.197	331.781	340.423	224.233	231.921	232.293	224.582	83.866	84.824	93.327	93.25	48.885	50.032	49.822	49.528	31.521	31.502	34.141	32.336	31.388	37.129	40.666	38.282	17.21	74.66	66.809	57.797	137.726	131.56	123.21	131.235
05:54:00	25.3	154.909	165.521	183.04	251.298	309.869	310.747	339.988	315.268	510.97	497.024	512.443	511.75	398.591	404.502	413.423	426.047	332.147	335.722	332.04	347.819	225.465	235.816	236.537	230.653	85.629	87.441	95.122	91.621	48.312	49.806	50.51	49.298	31.931	31.493	33.163	32.282	31.069	38.273	41.8	39.014	16.882	76.253	66.43	61.124	138.356	133.278	125.709	134.564
05:56:00	25.3	154.261	165.998	181.02	248.776	311.717	313.584	336.064	315.502	508.263	496.642	512.484	508.04	400.621	408.321	420.143	426.551	331.647	339.18	338.508	346.017	226.776	234.296	238.648	233.308	85.552	87.773	97.023	92.682	48.763	49.361	48.488	49.73	32.035	32.418	34.207	32.473	32.054	37.538	41.841	40.393	16.957	75.056	67.867	60.194	137.188	134.401	125.762	133.33
05:58:00	25.3	156.253	169.379	185.974	252.92	310.416	311.954	340.501	317.086	513.477	495.555	515.639	512.145	403.938	411.323	421.395	429.026	337.351	341.563	336.652	351.672	229.497	239.274	237.707	237.086	86.135	90.281	97.347	95.436	50.176	49.438	48.785	49.383	32.247	32.451	33.905	33.5	32.415	37.531	41.965	40.379	16.908	76.317	68.27	60.148	140.649	134.62	128.766	136.014
06:00:00	25.3	156.277	168.577	182.228	250.598	311.044	312.485	339.637	315.424	510.742	500.45	511.18	513.293	404.108	409.853	418.575	430.68	342.515	339.51	337.465	351.741	228.458	241.32	238.132	233.902	87.353	88.739	97.852	95.263	49.686	49.04	51.437	50.235	32.096	31.526	34.08	32.749	31.735	37.341	40.189	40.388	17.202	77.163	66.029	59.145	137.78	132.929	128.975	135.532
06:02:00	25.3	154.586	166.26	185.111	250.737	315.397	314.588	336.65	317.375	508.732	497.185	515.268	510.073	407.697	416.312	424.564	430.922	336.605	345.669	344.67	353.628	232.864	243.386	242.001	237.045	87.639	91.056	98.523	96.978	48.927	51.042	50.809	51.787	32.763	31.5	33.272	32.206	31.051	37.967	42.776	39.753	17.283	76.43	67.626	60.015	139.657	134.697	130.058	134.137
06:04:00	25.3	156.556	168.615	182.896	253.256	311.322	311.383	342.332	317.822	510.333	498.545	514.253	512.571	408.131	414.713	425.687	438.36	341.418	347.096	346.519	356.803	233.329	244.426	244.422	240.616	90.333	91.126	99.297	97.573	51.271	50.446	51.596	50.453	31.402	31.894	33.934	32.851	31.288	37.555	40.474	40.085	17.048	77.507	68.386	59.888	141.584	135.713	128.688	136.316
06:06:00	25.3	156.314	169.4	184.118	254.295	314.87	312.586	340.71	320.827	521.394	505.79	518.943	515.13	415.702	416.625	431.617	437.434	346.834	350.651	350.824	362.134	239.072	247.068	246.74	238.825	90.646	93.03	101.281	97.605	50.368	51.02	52.102	51.408	33.523	31.133	34.32	33.256	33.47	37.549	41.995	40.559	16.818	78.793	68.669	60.355	140.642	136.743	130.425	136.744
06:08:00	25.3	156.654	167.059	182.853	250.546	315.058	314.214	343.43	317.905	521.419	503.192	519.093	518.395	415.516	420.623	430.752	437.439	343.734	351.422	352.82	361.505	238.108	251.464	249.066	243.149	90.478	94.983	101.971	99.923	50.645	51.937	50.932	51.254	31.389	32.265	35.054	31.94	31.721	36.978	42.58	40.527	16.373	75.934	69.522	59.714	142.287	137.889	130.357	138.557
06:10:00	25.3	157.559	169.731	185.477	253.741	314.936	316.302	345.392	317.976	520.021	501.668	518.832	516.529	413.368	423.262	429.471	440.868	352.416	357.627	353.396	368.341	241.824	250.683	252.039	242.159	90.681	93.212	100.995	98.992	51.78	51.239	50.087	51.104	32.079	30.577	34.782	32.542	32.931	37.325	41.819	40.065	17.271	77.379	67.214	61.575	143.809	135.973	131.247	140.082
06:12:00	25.3	158.514	169.879	186.691	254.88	318.39	312.679	344.846	319.206	520.759	504.736	525.912	522.734	416.858	429.353	432.496	446.982	349.881	356.319	356.901	371.799	243.767	254.562	252.908	250.211	92.604	95.81	103.052	99.913	51.147	53.09	52.912	51.638	31.867	31.618	33.254	33.631	31.522	38.271	42.476	41.942	16.434	78.181	69.02	61.781	145.481	138.367	131.702	138.21
06:14:00	25.3	157.719	167.442	185.819	251.918	316.673	314.682	343.322	315.311	522.943	506.302	518.238	524.491	420.059	423.56	434.104	444.628	352.875	354.63	357.568	368.713	242.788	254.36	255.832	249.312	91.97	96.48	104.597	101.161	51.97	52.981	52.693	51.197	33.269	32.058	34.52	33.963	32.479	38.369	43.078	41.363	17.094	79.201	69.232	61.259	143.534	140.132	130.057	138.417
06:16:00	25.3	159.383	171.99	186.592	253.112	319.043	315.938	347.91	319.584	525.748	506.024	523.276	519.405	427.842	427.763	439.304	450.451	354.332	361.316	359.17	371.536	246.71	255.33	256.203	253.855	93.801	95.711	104.181	101.377	52.625	54.807	53.111	53.047	32.545	32.117	34.731	33.862	31.926	38.346	42.796	40.795	16.315	79.821	69.164	61.525	144.025	140.75	133.408	139.585
06:18:00	25.3	158.481	171.178	185.732	255.619	316.595	316.667	345.401	320.785	519.102	508.458	524.467	518.516	426.964	427.671	440.414	446.75	359.945	363.273	363.455	372.977	249.403	256.91	258.946	253.928	94.099	97.213	105.243	104.651	53.273	52.312	52.861	53.211	32.235	31.755	35.414	32.999	32.802	38.998	42.221	41.018	16.487	79.428	69.088	62.145	143.19	139.389	130.981	137.297
06:20:00	25.3	161.068	174.117	189.694	257.072	319.993	318.203	352.196	321.154	523.459	510.566	527.282	525.476	423.201	432.343	445.823	451.72	361.575	367.187	367.181	379.391	250.164	261.899	263.697	255.741	95.766	97.643	106.087	104.057	52.042	55.601	52.916	51.833	33.105	32.959	33.917	34.085	32.604	38.177	43.207	41.183	16.58	80.374	69.108	62.884	146.791	142.106	134.345	141.733
06:22:00	25.3	161.402	172.791	189.094	256.063	322.639	322.946	350.67	323.393	524.28	511.182	530.862	526.078	428.713	434.006	443.365	449.906	356.756	368.613	364.494	383.18	251.755	261.687	263.673	261.999	96.317	98.905	104.715	105.928	54.369	53.681	52.928	54.184	32.649	31.489	35.655	33.509	33.446	38.289	42.726	41.761	17.57	78.994	71.336	62.37	147.42	145.743	136.834	140.851
06:24:00	25.3	160.924	170.96	188.736	259.87	320.184	322.892	350.153	326.114	529.822	511.167	526.478	523.941	429.871	435.295	443.977	452.917	365.868	371.716	365.981	381.549	252.745	266.44	263.19	260.516	98.593	98.727	108.213	107.926	52.731	53.289	52.479	53.489	32.651	32.471	33.246	32.516	33.232	38.267	43.019	40.917	16.134	80.227	68.677	61.926	146.026	142.44	134.928	144.229
06:26:00	25.3	163.219	171.545	192.557	262.836	322.211	322.552	354.992	325.08	525.208	518.979	532.93	529.242	432.488	438.938	447.855	456.358	368.43	372.33	370.133	385.186	254.886	263.78	267.494	264.526	97.977	100.53	110.005	106.21	53.943	54.364	55.225	53.317	33.985	33.102	35.481	32.655	32.748	38.152	43.362	40.866	16.379	81.985	70.962	63.281	146.929	142.256	137.412	144.147
06:28:00	25.3	160.079	176.392	189.458	261.695	319.557	319.353	350.624	329.591	531.251	514.179	529.188	527.672	436.565	436.913	449.861	455.051	371.881	375.528	370.631	390.104	257.781	267.861	269.009	259.966	99.997	101.701	110.5	107.797	53.669	54.884	53.316	54.495	32.197	31.993	34.787	33.724	31.428	38.653	42.377	41.308	16.527	78.921	69.671	63.116	150.567	142.879	137.998	141.094
06:30:00	25.3	162.426	173.057	189.255	259.373	323.375	319.495	353.318	325.305	531.507	518.42	532.399	530.736	438.484	441.802	453.54	464.486	371.702	376.675	378.936	389.667	264.061	271.841	271.749	267.625	98.953	103.987	111.024	109.797	53.773	55.337	55.074	55.489	33.099	32.088	35.314	33.708	33.682	38.914	43.102	41.177	16.856	80.527	69.923	63.621	149.545	144.827	136.488	144.146
06:32:00	25.3	162.09	172.509	190.537	260.043	323.755	323.454	352.189	329.868	534.867	515.42	531.309	530.894	436.186	437.277	459.915	457.822	373.674	377.62	375.075	391.332	262.034	272.16	275.674	271.108	100.337	102.811	111.051	109.027	55.302	56.229	53.183	55.282	32.589	31.767	34.065	33.493	32.474	37.857	43.149	40.229	17.441	79.906	72.459	62.57	150.515	142.691	138.258	145.204
06:34:00	25.3	163.707	175.993	192.504	261.704	325.15	326.103	351.808	326.359	528.18	513.176	531.06	529.861	440.541	441.214	461.334	463.8	378.535	379.106	381.022	394.97	265.94	274.175	275.918	270.542	99.642	104.642	112.665	109.63	55.287	55.482	54.545	54.979	33.965	31.9	35.006	32.985	32.644	39.415	43.493	42.266	16.693	81.974	71.628	62.426	151.428	144.508	137.343	147.075
06:36:00	25.3	162.142	171.952	190.359	259.609	326.152	320.429	355.151	329.432	535.335	520.996	535.148	528.577	440.259	445.104	455.833	464.25	377.806	384.19	382.616	394.617	262.681	276.237	276.321	269.688	103.165	104.218	113.93	111.306	54.653	55.045	56.164	56.386	32.904	31.472	33.863	33.832	33.303	38.291	42.3	41.668	16.94	82.513	70.948	62.971	148.626	144.458	137.773	145.764
06:38:00	25.3	165.499	175.736	186.423	261.074	325.223	325.943	358.766	328.728	529.265	518.953	533.196	531.758	440.524	446.398	457.758	463.084	379.627	384.109	384.312	399.382	264.412	277.537	280.34	272.883	102.785	105.304	112.99	112.754	55.346	56.91	55.962	55.605	32.936	32.252	34.498	33.205	32.741	38.23	42.112	41.321	17.131	79.996	70.658	63.92	150.939	144.405	139.374	146.068
06:40:00	25.3	164.477	179.46	192.692	262.151	323.948	322.501	354.748	327.742	530.93	520.256	531.194	536.386	443.893	454.574	461.531	467.792	380.905	387.66	386.133	395.115	267.958	280.071	276.25	279.204	103.885	109.016	117.312	111.769	55.434	57.861	56.018	56.243	33.638	31.615	35.361	34.818	32.166	38.927	43.505	40.824	16.519	79.679	73.103	63.314	151.744	144.805	139.666	146.861
06:42:00	25.3	162.109	176.974	191.798	262.887	324.8	324.035	355.763	327.28	530.4	516.952	531.774	530.99	445.507	447.45	461.97	464.291	380.615	385.481	382.94	401.009	270.667	282.269	282.829	276.997	103.129	106.133	116.33	113.484	55.702	56.234	55.386	55.304	33.331	32.61	35.482	33.348	32.316	39.929	42.965	41.404	17.221	80.62	72.068	63.473	149.178	143.451	138.013	145.502
06:44:00	25.3	168.112	177.099	194.603	266.11	327.794	325.423	362.095	330.228	536.182	522.331	534.785	539.349	444.18	455.962	467.189	470.829	384.503	392.002	392.151	403.664	273.694	281.426	284.487	279.245	106.326	109.401	118.496	112.88	55.462	57.214	57.56	57.321	32.675	32.368	34.829	34.644	32.56	38.372	41.918	41.133	17.105	81.797	72.508	65.484	151.357	146.044	138.232	148.89
06:46:00	25.3	164.643	178.293	191.727	263.958	329.779	327.199	362.905	330.552	535.508	520.938	536.32	537.928	445.838	452.678	463.752	472.194	387.61	394.947	391.225	403.85	275.53	286.231	287.252	278.318	104.266	110.456	117.643	117.363	57.235	57.306	57.957	56.302	32.641	30.818	35.123	33.666	34.116	39.075	43.853	42.307	17.178	82.046	72.232	65.559	152.777	147.151	142.029	147.859
06:48:00	25.3	167.155	180.188	193.418	264.702	332.586	326.458	352.057	333.147	538.889	527.275	544.254	539.584	452.322	459.808	469.887	478.969	391.354	394.549	397.422	406.851	276.389	287.512	287.783	282.923	107.613	110.628	117.088	117.199	58.635	58.258	57.646	57.976	31.922	32.221	35.663	33.699	32.534	39.841	43.968	42.185	17.626	83.9	73.125	66.405	155.554	148.614	144.045	145.937
06:50:00	25.3	167.706	181.502	196.316	270.951	329.612	326.716	358.416	334.658	539.406	527.065	545.342	539.945	458.149	460.093	469.606	479.786	396.529	399.592	397.675	414.089	275.403	292.908	291.486	288.834	106.232	111.072	121.826	119.227	56.618	59.111	58.032	59.611	33.008	33.153	34.985	33.558	32.428	38.153	43.739	43.81	16.067	83.648	75.537	65.614	155.84	148.089	144.012	150.621
06:52:00	25.3	166.816	179.987	197.511	268.109	331.202	327.961	361.409	332.914	542.52	523.209	541.866	541.971	458.36	455.754	469.785	477.825	396.008	398.857	397.104	415.543	279.913	293.963	296.884	289.862	106.849	111.757	121.767	119.214	58.876	58.944	59.364	58.777	32.838	32.868	35.562	34.108	33.207	39.233	43.657	41.904	16.593	81.443	73.434	63.46	154.217	151.745	141.901	151.528
06:54:00	25.3	166.525	180.013	195.96	262.907	331.89	330.023	358.346	331.01	541.172	529.184	537.807	537.884	458.276	461.858	473.202	476.785	398.682	404.168	399.867	413.095	280.324	292.888	295.062	288.628	109.323	113.854	122.941	120.222	57.358	58.863	58.231	58.141	32.818	32.638	35.355	33.373	32.085	38.649	43.81	42.356	16.656	80.822	73.106	65.102	153.788	150.492	142.784	152.769
06:56:00	25.3	169.505	183.234	195.955	267.2	334.437	333.409	364.536	332.937	547.57	530.341	546.58	545.161	457.382	465.965	478.409	480.286	402.905	406.776	403.273	416.256	285.644	299.731	300.409	293.658	111.208	115.001	123.236	121.15	59.234	60.742	59.202	59.472	33.84	33.462	35.685	33.681	32.101	41.183	43.993	42.91	17.37	81.559	74.142	66.655	155.747	151.365	143.737	151.239
06:58:00	25.3	168.167	179.618	195.841	266.338	330.79	331.323	359.055	335.374	539.568	527.331	542.033	546.603	460.012	468.005	477.054	483.697	401.713	404.738	402.589	420.595	284.931	301.614	296.883	291.305	110.439	112.342	123.564	120.747	58.771	59.957	59.933	59.448	32.807	32.117	34.13	34.435	33.381	40.172	44.904	42.155	16.486	82.361	73.493	64.809	154.472	151.449	144.498	153.087
07:00:00	25.3	171.527	181.048	196.774	270.024	334.718	336.238	360.099	337.449	546.403	530.886	547.44	545.785	463.372	465.668	476.732	485.844	401.955	403.622	407.075	419.272	290.222	301.757	302.949	298.292	112.239	116.985	125.833	124.293	60.148	60.301	60.193	60.89	32.774	32.733	35.897	33.467	33.261	39.929	42.99	42.456	17.19	84.374	74.841	64.501	156.704	151.993	144.687	151.512
07:02:00	25.3	169.108	182.27	197.108	269.982	338.388	332.293	362.287	337.213	547.342	526.459	548.658	548.498	465.552	467.186	483.655	487.54	404.251	411.708	409.567	420.532	287.657	303.375	303.569	298.582	113.325	116.423	126.164	122.654	61.019	62.135	60.55	59.735	34.04	32.586	34.165	33.149	35.042	40.039	44.08	43.34	17.529	84.927	74.732	67.166	157.618	152.406	147.721	153.342
07:04:00	25.3	168.489	184.58	196.513	270.082	335.038	332.381	363.843	334.893	549.763	530.898	547.167	550.143	467.194	472.255	481.649	488.9	407.68	409.634	414.377	424.805	293.673	305.954	304.843	301.167	114.499	119.339	128.436	125.758	60.63	60.822	61.12	61.175	33.06	32.431	34.133	34.874	32.651	39.666	43.541	43.015	17.673	84.139	76.883	65.372	157.968	152.211	146.81	152.164
07:06:00	25.3	171.372	184.067	200.581	270.022	335.322	333.7	365.546	342.88	543.122	532.75	548.648	549.006	469.177	476.664	485.709	491.969	415.308	418.7	413.003	429.269	294.458	309.267	308.832	303.59	115.59	118.186	128.335	125.831	59.342	61.807	61.146	60.822	33.674	34.409	35.91	35.388	33.66	40.468	44.34	42.17	17.21	83.756	75.446	66.368	159.28	155.752	144.339	154.127
07:08:00	25.3	170.051	182.84	198.364	271.25	336.072	334.265	363.666	338.203	547.052	529.954	549.994	548.907	473.315	476.918	486.57	491.106	413.748	420.322	415.646	428.718	294.618	308.753	311.031	302.5	116.031	119.257	128.166	127.95	60.588	62.883	61.723	61.737	33.796	32.576	35.482	34.303	33.402	40.162	43.611	43.239	17.723	85.649	75.724	66.957	161.332	155.823	147.479	156.513
07:10:00	25.3	170.699	182.965	200.985	271.547	336.391	336.84	361.692	340.936	548.941	534.466	550.427	548.575	469.114	474.284	485.228	491.619	412.264	420.245	414.873	430.549	293.958	308.987	310.415	301.242	116.132	120.981	131.521	123.902	61.032	62.522	60.941	62.324	34.046	32.444	35.535	33.297	34.045	40.034	44.712	41.827	17.017	86.037	76.536	66.765	160.004	155.757	147.562	156.992
07:12:00	25.3	172.276	185.732	201.618	271.865	340.645	336.355	369.357	339.97	553.566	537.662	554.469	549.604	470.532	479.119	491.101	494.768	418.017	420.071	421.728	432.761	297.776	312.621	308.245	307.109	116.975	122.898	130.434	129.573	60.305	62.165	60.764	62.577	34.26	32.006	34.895	33.838	33.036	40.553	43.493	42.877	17.529	84.312	76.003	66.677	161.497	155.026	147.704	155.698
07:14:00	25.3	172.984	183.775	200.022	271.336	337.001	336.672	369.391	335.037	547.472	531.185	548.76	547.631	472.835	479.691	487.736	492.239	417.537	421.152	419.571	434.187	299.261	313.567	314.969	307.691	118.243	121.321	132.316	128.839	62.256	62.19	62.649	64.69	32.588	33.418	35.656	34.003	33.247	40.647	45.161	43.912	16.47	85.006	75.851	66.648	160.11	155.324	149.869	155.809
07:16:00	25.3	173.87	184.847	200.404	272.35	338.236	337.107	373.16	344.142	555.942	537.903	547.855	548.387	475.192	482.635	498.688	502.612	418.477	419.966	419.915	439.378	300.446	316.487	314.112	310.445	118.699	123.932	132.354	131.587	63.806	62.146	63.288	62.561	33.305	32.059	35.685	34.379	33.404	39.347	46.981	43.745	16.58	85.613	76.522	67.355	165.152	156.749	151.543	159.431
07:18:00	25.4	173.071	184.385	202.535	273.731	340.651	338.569	370.11	342.367	549.319	537.676	555.414	551.352	480.684	475.109	490.578	501.304	417.151	428.326	421.73	438.537	301.17	316.539	322.747	310.628	120.409	121.774	135.007	129.583	62.618	63.481	63.824	63.549	34.453	32.681	35.327	34.097	33.463	40.463	45.259	44.593	16.823	86.331	76.415	68.455	163.307	156.111	148.226	158.316
07:20:00	25.4	174.61	184.812	200.088	275.908	339.83	339.108	368.804	340.892	549.467	535.394	556.432	557.397	478.833	484.878	496.775	501.316	424.129	428.559	426.253	439.445	308.482	322.461	317.367	311.532	122.667	123.862	135.999	131.495	64.322	64.644	64.914	62.896	33.914	33.502	34.857	34.851	33.544	39.63	45.405	43.618	16.985	86.47	75.505	68.54	162.516	157.586	150.425	159.738
07:22:00	25.4	171.976	185.596	201.442	272.974	341.879	339.803	368.211	343.796	554.57	536.445	553.013	553.641	478.031	488.358	499.848	502.519	424.275	429.558	428.478	440.773	306.482	321.855	323.903	321.149	121.396	125.332	135.27	132.188	63.048	65.573	65.149	64.567	34.452	33.26	36.075	35.068	34.929	40.246	44.324	43.568	16.656	87.673	76.663	68.968	161.811	157.156	150.603	157.876
07:24:00	25.4	172.265	185.051	202.795	276.785	339.29	340.886	367.162	341.828	550.216	538.932	557.968	559.964	481.215	488.22	497.72	502.623	428.497	431.706	429.77	442.232	309.283	323.254	324.882	321.487	122.627	125.944	139.792	137.182	62.631	65.509	64.34	63.186	34.242	32.998	35.986	35.618	34.976	41.574	45.112	44.6	17.611	86.104	77.904	69.697	165.185	157.948	151.161	160.152
07:26:00	25.4	171.713	186.02	203.075	271.258	337.164	336.649	372.722	344.934	553.952	537.29	553.754	553.328	481.202	487.503	495.288	502.304	423.312	429.858	428.777	441.854	311.985	323.82	322.038	314.925	123.5	129.532	136.661	134.919	63.489	65.947	63.611	64.491	34.558	33.712	35.408	34.246	34.669	41.576	44.919	45.257	15.991	87.271	76.576	68.352	163.865	160.003	151.821	159.456
07:28:00	25.4	172.667	186.529	205.009	273.788	337.942	340.426	370.56	339.801	557.543	535.852	555.922	553.106	483.413	486.486	502.292	503.227	426.57	433.666	430.502	443.084	308.186	325.49	322.854	320.063	124.762	127.456	136.861	136.427	62.701	66.083	65.384	63.715	34.521	32.937	36.642	34.393	33.328	41.302	45.569	43.214	17.647	85.925	77.151	67.336	163.506	157.58	149.605	161.592
07:30:00	25.4	175.403	188.812	201.856	275.221	339.661	339.638	376.859	344.572	558.822	546.52	557.488	557.349	489.846	491.067	503.046	509.646	432.796	437.808	435.017	449.025	311.948	333.105	333.376	323.022	126.355	132.126	142.153	138.505	63.891	65.811	66.075	65.977	35.038	32.309	35.651	34.272	34.178	40.12	44.953	44.026	16.222	87.96	76.265	69.105	164.578	161.285	151.271	161.903
07:32:00	25.4	174.133	187.168	203.232	272.189	341.758	340.309	373.311	344.799	553.76	540.994	550.88	557.888	484.005	487.001	500.577	511.931	430.881	431.14	433.77	451.178	315.359	331.433	331.446	323.903	126.651	130.559	141.602	137.601	64.634	67.404	65.875	65.679	34.262	33.271	35.336	35.604	33.038	42.555	43.606	44.036	17.764	86.866	78.267	67.342	165.876	158.805	152.463	161.446
07:34:00	25.4	175.244	188.136	203.894	276.136	340.751	339.467	374.84	344.98	555.953	536.611	554.601	556.129	488.416	492.637	502.808	509.392	434.245	440.603	437.324	455.545	314.926	328.812	332.486	324.018	125.942	128.822	140.156	139.157	64.542	66.733	63.955	65.969	34.744	34.057	35.634	34.79	35.024	40.773	45.287	43.019	16.667	86.285	77.205	69.686	169.273	161.006	154.132	163.17
07:36:00	25.4	177.009	189.682	206.831	276.738	344.525	345.138	374.24	347.384	561.761	544.156	563.136	558.346	489.657	499.932	507.314	513.572	439.23	445.349	442.806	452.352	318.6	337.828	334.426	327.33	130.069	132.84	145.031	139.985	65.737	66.84	67.085	66.148	34.185	34.371	35.777	34.686	33.855	40.935	45.563	44.491	16.571	87.94	77.657	68.838	169.15	158.013	155.364	163.476
07:38:00	25.4	175.579	187.626	203.165	279.117	340.024	344.698	376.707	346.437	560.452	543.869	560.576	559.149	490.613	492.393	507.435	511.764	436.277	443.606	443.201	452.688	324.72	332.051	337.359	329.851	131.531	133.052	142.875	142.34	65.882	67.171	67.92	66.008	35.191	33.855	35.635	35.792	34.479	40.707	45.755	43.072	16.638	88.088	76.979	69.202	166.609	161.385	156.438	160.621
07:40:00	25.4	178.339	188.215	207.645	277.686	344.325	347.129	379.142	346.839	559.984	546.585	567.466	561.376	492.273	499.73	512.11	514.223	440.368	445.119	444.03	457.395	325.16	339.34	337.336	332.627	131.344	133.305	145.975	142.321	65.805	67.149	65.804	67.426	34.241	33.528	36.494	35.378	34.071	40.782	46.126	45.283	16.462	87.109	80.36	70.317	168.905	164.724	155.4	165.48
07:42:00	25.4	176.322	186.494	208.387	280.825	346.932	345.06	375.676	348.933	562.838	547.182	566.687	562.579	494.372	505.54	509.811	518.736	442.633	446.583	446.19	458.364	324.045	339.177	341.624	332.873	132.609	135.335	146.179	145.723	66.674	67.68	67.472	68.031	35.163	33.522	35.118	34.635	34.418	40.932	45.591	43.872	16.218	87.5	77.592	69.689	169.395	161.725	155.068	165.832
07:44:00	25.4	179.518	190.579	206.974	278.466	348.863	342.412	379.634	347.09	559.964	548.904	559.205	561.14	490.268	501.329	515.452	513.363	442.286	446.813	449.553	466.162	326.045	338.956	343.1	335.89	132.535	136.228	145.856	144.49	69.069	68.584	67.575	69.155	35.453	33.482	36.072	35.468	34.603	41.832	47.706	45.331	16.651	90.195	79.436	71.71	169.814	161.964	157.777	163.422
07:46:00	25.4	179.227	191.029	204.171	280.014	345.306	347.858	380.876	350.092	561.115	546.595	568.239	563.422	499.859	502.203	515.682	517.15	444.937	453.174	448.607	464.089	324.765	344.27	347.723	336.927	134.369	138.216	147.935	147.211	66.905	69.751	68.705	68.384	34.928	33.715	36.706	35.458	36.606	40.672	46.31	45.53	17.142	89.942	78.112	70.842	169.182	165.16	154.851	167.157
07:48:00	25.4	178.961	190.691	206.88	275.6	345.711	342.914	375.817	343.353	560.201	545.767	560.659	556.002	493.894	496.701	514.188	518.214	443.742	448.909	452.094	463.345	320.983	342.563	344.078	341.624	132.535	138.036	150.947	145.674	68.277	69.949	67.849	69.998	34.429	34.302	36.091	34.771	34.379	40.878	44.41	43.603	17.1	89.447	77.493	71.408	169.07	160.778	156.503	164.92
07:50:00	25.4	177.674	190.91	211.705	280.437	344.385	345.833	380.046	349.687	564.691	546.656	565.21	564.376	500.635	507.768	515.747	523.274	445.752	453.46	452.022	468.051	331.192	350.075	346.745	343.888	137.051	138.356	150.446	148.803	68.639	71.387	68.768	69.796	35.345	34.581	35.893	35.057	34.161	41.573	45.118	44.815	16.957	89.413	78.382	70.791	172.232	163.16	157.43	166.555
07:52:00	25.4	180.343	190.729	210.787	278.115	350.222	348.888	379.302	350.02	568.839	551.351	567.047	570.5	500.446	506.925	523.969	523.83	452.321	454.222	456.202	471.09	335.458	350.037	349.826	340.7	136.964	137.944	150.418	148.546	68.903	70.817	69.876	70.119	35.806	33.994	37.617	35.209	33.962	41.79	46.541	44.152	16.812	89.229	78.156	72.027	171.679	164.704	160.309	169.084
07:54:00	25.4	178.608	191.913	211.287	285.11	348.615	350.252	378.212	350.788	568.738	551.233	565.814	568.326	504.702	506.656	522.094	523.855	453.204	458.986	455.38	467.301	334.076	349.675	350.331	341.209	139.766	141.968	151.128	149.738	69.217	69.976	68.517	70.106	35.725	34.678	36.745	36.581	34.95	40.814	46.502	46.488	16.353	91.047	78.179	72.057	172.074	165.747	159.906	168.244
07:56:00	25.4	180.436	192.901	206.393	280.77	346.809	346.414	378.748	347.823	566.189	549.87	563.266	561.502	503.603	506.05	520.683	523.493	454.778	456.414	458.339	468.327	331.977	350.891	347.376	341.101	137.769	142.471	153.941	148.836	69.287	71.444	68.984	71.514	35.838	32.468	36.127	34.935	34.515	41.079	45.661	45.751	17.374	91.804	79.533	68.467	170.245	166.432	158.264	168.26
07:58:00	25.4	178.207	192.502	207.365	285.319	349.152	345.037	378.015	351.979	564.334	546.926	568.75	562.384	504.106	504.415	519.222	523.552	454.331	459.746	457.243	473.103	336.539	353.389	352.587	347.937	139.219	141.434	155.538	148.755	69.983	71.87	71.17	70.633	35.039	32.883	36.849	35.785	33.923	40.108	44.902	45.131	16.822	89.992	80.559	72.022	169.68	166.374	160.271	170.176
08:00:00	25.4	178.806	192.184	209.75	283.571	346.814	346.186	378.955	351.183	566.675	550.289	566.297	563.44	508.122	512.37	519.439	522.967	456.201	460.909	460.674	468.556	337.126	353.44	355.495	345.898	137.708	142.516	155.939	152.539	68.552	72.042	70.745	71.161	35.609	34.317	35.438	36.05	34.19	42.307	46.176	44.258	16.956	91.504	80.066	69.915	172.105	166.276	160.092	168.171
08:02:00	25.4	179.228	194.532	210.867	281.638	347.621	349.866	383.865	350.403	564.822	551.59	569.123	568.127	508.634	513.123	526.373	525.276	461.464	461.18	465.714	474.86	340.47	357.781	355.957	350.13	139.411	145.564	154.418	155.432	70.213	71.422	72.682	72.835	34.916	33.713	36.986	35.585	34.799	42.685	46.868	45.596	16.667	90.538	81.086	72.748	173.966	165.468	161.009	171.048
08:04:00	25.4	180.575	195.019	209.942	281.631	348.397	347.973	383.254	350.781	567.56	550.995	571.158	570.18	510.699	522.016	530.344	532.128	462.281	470.052	462.922	482.983	340.963	357.16	360.019	353.011	143.704	146.717	157.127	156.475	71.457	73.192	72.781	72.159	34.983	33.872	37.15	35.636	34.087	43.069	47.266	46.107	16.768	89.572	82.937	71.356	174.186	165.977	162.281	170.546
08:06:00	25.4	182.631	193.72	214.095	283.373	353.02	349.612	381.131	351.093	570.719	554.44	572.353	570.427	517.596	517.458	527.793	527.624	463.288	464.007	463.662	483.873	343.732	364.727	363.917	354.053	143.997	147.065	160.516	155.099	71.216	74.105	73.114	71.964	36.108	35.814	37.361	35.502	35.143	41.792	47.194	48.041	17.732	90.738	82.204	72.365	175.472	168.215	161.759	170.485
08:08:00	25.4	179.792	195.723	209.148	284.918	350.4	351.342	380.448	355.082	570.201	554.406	567.418	564.933	507.021	514.309	530.567	531.553	461.296	465.706	464.854	476.085	344.711	362.91	364.113	357.013	143.003	146.904	157.289	154.593	71.585	74.239	73.178	73.49	36.231	33.97	36.592	35.336	35.246	42.211	46.763	44.556	16.362	90.954	81.146	72.095	174.142	166.502	163.339	170.03
08:10:00	25.4	182.755	195.411	209.714	284.364	351.225	352.728	387.281	353.083	577.254	555.779	570.946	571.553	515.111	520.006	532.691	535.739	463.198	470.719	468.019	482.67	349.092	368.16	364.631	360.352	146.975	146.806	162.119	154.872	73.325	74.615	73.736	74.176	35.459	34.798	35.467	35.864	34.95	42.19	45.737	45.427	17.97	92.479	80.945	72.452	176.722	167.721	161.016	174.168
08:12:00	25.4	184.177	198.07	212.881	282.22	355.644	354.371	382.826	354.204	574.486	558.718	577.32	572.221	515.463	522.702	534.672	532.908	463.811	473.919	473.117	484.891	352.185	368.99	368.635	359.948	146.727	149.759	162.009	158.725	72.695	74.577	73.823	74.869	35.834	33.035	36.254	35.25	35.33	42.869	47.157	45.932	16.5	93.472	82.795	73.301	174.936	170.859	163.328	173.196
08:14:00	25.4	182.126	197.819	212.021	285.443	351.476	350.019	385.915	351.178	571.409	560.314	570.864	568.841	516.21	518.721	534.007	535.424	465.998	471.535	470.906	488.165	350.026	369.911	367.754	360.906	145.589	149.994	163.688	161.094	73.96	74.775	75.068	73.763	37.136	35.602	36.738	36.621	35.051	43.541	47.404	45.391	16.446	92.316	82.009	71.595	178.598	170.563	164.701	172.811
08:16:00	25.4	182.414	197.637	211.991	282.751	351.378	352.105	384.441	355.529	574.198	554.597	571.508	569.857	514.564	520.757	533.1	531.463	468.318	474.206	469.33	484.114	352.661	370.072	374.313	366.34	146.142	152.038	163.024	158.82	73.737	73.782	74.995	73.999	36.116	35.155	36.897	35.728	35.635	42.623	46.615	45.819	17.231	91.41	82.228	73.194	177.061	170.715	166.089	176.486
08:18:00	25.4	184.118	197.908	212.733	287.507	352.573	352.85	386.194	353.868	574.14	555.322	576.402	575.594	524.179	524.669	536.066	539.293	474.235	477.14	476.696	489.839	350.903	372.89	373.534	365.669	148.369	152.682	168.389	160.581	73.111	75.885	75.791	77.702	35.048	34.044	37.822	37.07	35.084	43.017	46.376	45.31	17.041	91.283	81.687	73.365	178.187	172.103	162.478	175.173
08:20:00	25.4	182.838	197.375	215.005	284.684	352.922	352.399	386.31	355.51	572.715	555.675	577.031	570.577	520.464	523.128	529.907	536.437	470.744	475.813	473.496	483.585	355.939	372.864	373.233	364.617	149.361	153.749	166.227	163.991	74.136	74.781	75.685	76.946	35.798	33.829	37.079	36.104	35.827	42.203	47.168	45.23	16.609	93.219	80.128	72.76	179.207	173.153	164.946	174.164
08:22:00	25.4	184.354	196.107	215.829	288.179	352.691	354.477	385.586	354.55	567.626	557.189	573.407	569.539	520.484	522.16	533.46	533.874	470.684	479.605	474.257	487.024	356.816	372.713	372.86	366.983	150.814	153.608	167.772	164.93	74.721	75.985	74.005	76.175	35.955	35.187	36.86	35.756	35.983	42.314	47.589	46.231	17.049	93.014	81.783	72.823	176.759	172.953	164.912	172.686
08:24:00	25.4	186.085	198.65	219.175	285.81	354.769	352.75	383.31	353.166	569.238	559.958	575.751	573.359	524.755	525.892	537.859	541.904	475.744	480.751	478.593	491.777	358.648	373.4	381.726	368.464	151.861	156.021	167.149	163.315	76.092	76.979	75.971	76.328	35.175	34.567	37.605	37.157	35.8	42.007	46.987	44.532	16.277	93.998	82.139	73.453	178.717	171.839	165.897	174.528
08:26:00	25.3	185.179	198.432	214.623	291.451	355.679	356.324	386.359	359.057	579.445	562.459	577.453	579.044	524.868	532.16	543.34	543.634	476.179	483.206	476.903	494.655	361.669	378.854	378.151	372.786	154.212	159.1	170.166	165.652	75.02	76.934	76.014	79.236	36.147	35.257	37.845	37.082	33.938	44.581	46.324	45.846	16.795	93.608	82.882	74.515	181.669	173.514	165.528	176.025
08:28:00	25.3	182.194	197.438	215.678	285.52	353.315	352.495	382.814	355.908	570.534	556.992	575.112	571.281	520.415	527.883	538.711	540.965	477.406	483.503	473.312	494.002	359.46	378.344	375.245	367.486	154.029	158.191	169.704	167.059	75.149	77.202	75.677	77.22	36.824	35.455	37.205	36.431	35.987	42.249	47.416	47.455	16.713	93.646	84.016	74.607	176.181	171.258	165.002	173.947
08:30:00	25.3	186.26	197.108	214.883	287.522	360.769	358.541	389.513	356.816	578.296	562.584	582.207	570.509	523.574	533.739	539.223	546.467	478.801	485.881	487.111	495.99	362.041	385.319	382.047	373.228	154.528	159.535	172.409	169.333	74.66	78.908	75.862	78.498	37.051	34.526	37.465	35.681	34.278	42.497	47.139	46.339	17.261	93.46	81.799	75.147	177.755	172.751	169.387	175.364
08:32:00	25.3	183.767	199.757	215.508	288.377	358.998	358.287	387.984	357.204	576.405	561.893	582.521	573.866	524.17	532.385	541.233	545.593	480.497	486.681	484.602	497.339	362.805	380.663	385.133	369.552	156.333	158.191	172.275	171.569	75.933	79.637	78.356	79.776	36.414	33.994	37.267	35.121	35.621	42.707	46.685	47.343	16.68	93.365	82.486	73.163	182.161	174.259	166.084	175.783
08:34:00	25.3	189.059	200.048	217.832	285.516	356.833	354.281	388.493	358.292	580.762	563.38	581.02	577.58	528.499	529.206	543.878	545.797	483.053	490.262	492.373	499.266	368.45	386.668	386.053	379.083	158.071	159.944	173.401	168.074	77.409	78.88	78.368	80.408	36.064	35.375	37.325	37.32	34.862	43.852	47.941	47.645	17.191	94.136	83.46	75.727	182.172	177.256	167.498	178.07
08:36:00	25.3	185.154	200.538	216.516	291.936	358.244	359.647	390.869	356.48	576.338	564.445	581.149	581.706	536.458	534.126	540.266	549.321	484.604	488.39	490.489	505.132	369.101	388.248	389.581	381.859	160.08	160.506	174.244	171.418	76.437	79.741	78.731	77.954	36.341	35.181	36.862	36.49	36.315	43.876	47.142	46.542	16.825	94.177	84.7	75.498	182.333	176.833	172.731	177.328
[truncated: 966 more rows]
[truncated: 48 more columns]

## Sheet: Fig_1f
##BLOCKS= 8
Note:
PROTOCOL REVISION HISTORY:
v1.0.0: original protocol created (MDC)
v1.0.1: 06/30/05 - Updated, spell checked, & formatted to new style guide. (DW)
READER SUITABILITY:
[truncated: 1,236 more rows]
[truncated: 48 more columns]

## Sheet: Fig_1g
Dataset	m0	half_time	log(m0)	log(half_time)
[truncated: 26 more rows]

## Sheet: Fig_1h
##BLOCKS= 8
Note:
PROTOCOL REVISION HISTORY:
[truncated: 1,899 more rows]
[truncated: 48 more columns]

## Sheet: Fig_1i
##BLOCKS= 7
Note:
[truncated: 3,755 more rows]
[truncated: 48 more columns]

## Sheet: Fig_2b_(1)
Chrom.1		Chrom.1		Chrom.1		Chrom.1		Chrom.1
[truncated: 26,455 more rows]

[truncated: 18 more sheets: Fig_2b_(2), Fig_2b_(3), Fig_2b_(4), Fig_2b_(5), Fig_2b_(6), Fig_2b_(7), Fig_2C, Fig_3a, Fig_3b, Fig_3c_(1), Fig_3c (2), Fig_3c (3), Fig_4a, Fig_4b, Fig_4c, Fig_4F, Fig_5A-C, Fig_6b-e]
